# Supplementary material for: A non-canonical vitamin K cycle is a potent ferroptosis suppressor
Source: Nature. 2022 Aug 3;608(7924):778–83. doi: 10.1038/s41586-022-05022-3 (PMC9402432; doi:10.1038/s41586-022-05022-3)
Supplement: Supplementary file 6 — Source Data Fig. 1 [file 41586_2022_5022_MOESM6_ESM.xlsx]

## Sheet: Sheet1
Fig1a
concentration [μM]	VK1			MK4			Menadione			Lip1			α-Toc
0.001	2.47777	2.24841	3.1433	6.19114	3.83845	2.94903	3.31479	2.98165	0.850795	14.4787	17.7605	14.976
0.003	3.12614	0.86475	0.514881	8.28287	5.31811	2.54858	3.26792	2.79082	1.65962	46.1433	35.5788	45.8633	1.95611	1.04034	2.33508
0.01	3.91783	4.14023	4.53998	12.4287	8.48243	5.27051	3.36635	4.99424	3.35622	70.8172	91.0651	85.2899	0.89426	1.26495	3.4866
0.03	6.70728	4.3689	6.98001	26.8714	20.8284	18.4885	3.9034	3.58197	0.847465	92.3678	112.38	85.9898	1.43719	0.387911	1.52114
0.1	15.6576	23.1876	19.1667	60.1874	62.9424	43.0935	3.84753	3.53853	2.49377	98.7961	103.864	98.1823	19.8925	13.7371	17.0822
0.3	81.7047	85.0406	93.278	107.069	111.38	105.659	5.57855	4.5852	2.08316	103.48	102.507	88.1399	39.1835	27.3804	45.2267
1	111.197	94.9888	104.666	100.716	114.748	105.19	6.61523	4.71056	18.255	99.0544	106.822	102.999	79.5442	60.6878	72.5329
3	113.803	95.4076	108.549	106.197	101.108	105.046	94.0709	109.912	107.054				90.1213	104.614	99.2296
5	92.8986	114.669	82.2818	100.564	104.742	95.5567	100.625	99.2834	99.0266
10	109.288	109.229	98.1774	98.3739	102.132	86.5837	59.407	74.7772	63.742				109.533	112.169	92.5401
20	110.253	106.017	83.5575	97.5993	99.9189	92.2706
30	93.674	110.121	106.061										103.174	111.262	102.29
Fig1b
Time (h)	TAM			PK			MK4			Menad			Lip1
0	0	0	0	0	0	0	0	0	0	0	0	0	0	0	0
48	0	0	0	0	0	0	0	0	1.19214	0	0	0	0	0	0
72	82.5698	84.3658	85.6672	0	0	0	0	0	0	10.9145	2.58546	1.93476	0	0	0
96	79.0406	75.6041	79.3897	0	0	0	0	0	0	0	22.2839	18.0419	0	0	0
Fig1c
concentration [μM]	PK			MK4			Menad			Lip1
0.0001										4.21521	5.31811	7.5921
0.0003										4.57909	7.58644	7.99064
0.001	12.2397	15.374	8.26487	16.353	15.9117	9.60861	4.99244	4.37959	1.93716	11.8174	15.6868	14.4779
0.003	13.4548	11.8436	9.52428	23.0502	26.8142	21.0344	9.89934	8.35416	9.61446	27.6682	23.7247	28.2046
0.01	29.1207	30.1461	34.4046	51.7924	39.0488	50.413	12.3098	9.19582	7.11497	83.8176	58.8173	62.7575
0.03	29.5407	30.3684	46.452	71.4692	72.4296	52.9226	19.1219	18.2149	12.4102	105.68	109.295	81.0471
0.1	48.337	60.5596	72.1491	88.3284	85.8414	92.4629	28.0247	33.2648	18.9125	100.24	98.8647	82.1399
0.3	78.6287	100.957	97.2221	97.4153	99.5708	92.2729	41.5736	39.0736	30.6797	111.906	105.491	82.6031
1	91.0255	102.907	106.068	106.435	102.116	87.8453	79.3039	109.584	79.2712	88.2936	85.8739	82.4765
3	83.4417	105.183	107.768	97.7231	103.034	84.5564	77.7537	105.61	116.636
10	80.9884	73.8394	85.1508	104.806	109.739	85.4543
Fig1d
	RSL3			Erastin			ML210			ML162			FIN56			BSO			FINO2
(-)	0.062507	0.057273	0.061787	0.404093	0.371657	0.286879	0.058108	0.058299	0.037687	0.026793	0.018613	0.001506	0.200445	0.246581	0.230173	0.16797	0.167466	0.17682	0.006589	0.005207	0.00123
PK (3 μM)	1.13375	1.06373	1.19449	1.12285	1.29223	1.08732	1.24294	1.34216	1.21145	0.959199	0.850021	1.16981	1.47378	1.52787	1.29392	0.741331	0.604555	0.441664	0.754215	0.822094	0.810676
MK4 (3 μM)	1.22684	1.23518	1.14221	1.02604	1.06921	1.04286	1.32137	1.31416	1.01569	0.792192	0.89824	0.945118	1.42951	1.63431	1.38469	0.703314	0.487531	0.46662	0.875152	0.941328	0.857476
Menad (3 μM)	1.55724	1.04698	1.22708	0.930585	1.15282	1.02229	1.18904	1.27133	1.18105	1.01201	0.876865	0.853686	1.40631	1.44828	1.48394	0.574032	0.858339	0.433283	0.450022	0.522688	0.464733
Lip1 (1 μM)	0.994585	1.15917	1.12444	0.980766	0.953101	1.01598	1.24772	1.23881	1.04001	0.999618	0.926248	0.857927	1.48038	1.5273	1.53594	0.616228	0.688844	0.648634	0.986799	0.917388	0.93072
Fig1e (=the same data set in extended fig 2a)
Lipid Class	ID	Precursor Neutral Formula	RT (min)	no RSL3			RSL3			RSL3+PK			RSL3+MK4			RSL3+Menad
				R1	R2	R3	R1	R2	R3	R1	R2	R3	R1	R2	R3	R1	R2	R3
PC	PC(18:0_9:0<oxo{9}>)	C35H68NO9P	10.43	291508	170877	332024	119620	129058	141311	405185	357983	188098	176013	265646	108395	359785	330108	254906
PC	PC(18:1_9:0<oxo{9}>)	C35H66NO9P	8.71	2.53622e+06	1.44984e+06	2.97264e+06	977256	1.04132e+06	1.10695e+06	4.07709e+06	3.73131e+06	1.8233e+06	1.80455e+06	3.10104e+06	1.31126e+06	4.00856e+06	3.48829e+06	2.41152e+06
PE	PE(18:0_9:0<oxo{9}>)	C32H62NO9P	8.42	1.02347e+06	659912	1.23904e+06	505472	474408	566265	1.45974e+06	1.40504e+06	713126	672641	1.06207e+06	513305	1.3668e+06	1.2861e+06	949326
PE	PE(P-16:0_5:0<oxo{5}>)	C26H50NO8P	7.68	80110.2	39317.2	125312	46694.7	67161.1	49606.1	128118	152824	38720.3	80855.3	124425	38830.2	167761	135586	74473.3
PE	PE(P-16:0_7:0<oxo{7}>)	C28H54NO8P	8.38	96984.5	48698.6	83419.5	249378	224944	221898	182017	197636	121918	45383.8	90014.6	33914.1	113550	100634	87236.3
PE	PE(P-16:0_10:0<COOH{10}>)	C31H60NO9P	7.8	NA	NA	NA	8911	9099.92	9928.97	NA	NA	NA	NA	NA	NA	NA	NA	NA
PE	PE(P-16:0_13:2<O,oxo{13}>)	C34H62NO9P	9.69	NA	NA	NA	26844.5	16017.6	22026.7	NA	NA	NA	NA	NA	NA	NA	NA	NA
PE	PE(P-18:0_5:0<oxo{5}>)	C28H54NO8P	9.85	8190.58	NA	15368.8	4000.74	3763.36	3544.13	38512	16204.4	NA	NA	10983.3	NA	41219.5	13998.6	14643.5
PC	PC(16:0_18:1<O>)	C42H82NO9P	16.53	36558.3	26905.7	40198.6	26596.6	0	6710.1	52917	16229.3	42185.7	17785.1	25027.1	25926	35137.5	31666.3	21540.6
PC	PC(16:0_18:1<OH>)-i1	C42H82NO9P	13.48	851178	685644	790355	488752	505480	453022	533177	524473	438542	419792	363655	304269	592321	628789	498935
PC	PC(16:0_18:1<OH>)-i2	C42H82NO9P	14.02	245583	163409	168718	210501	292158	342036	169406	184228	115694	124841	114306	97388.8	156778	162100	101167
PC	PC(16:0_18:1<OH>)-i3	C42H82NO9P	15.19	301608	286127	249478	323517	337898	291556	297555	315857	255569	261732	249509	230826	297165	352199	310980
PC	PC(16:0_18:2<O>)	C42H80NO9P	13.26	97915.3	65046.7	21788.2	166928	152766	124932	30658.9	16375.6	NA	17567.7	42424.2	2405.96	9643.25	48961.4	37649.3
PC	PC(16:0_22:5<O>)	C46H82NO9P	13.65	0	6534.76	4536.07	20641.1	26464.2	15089.5	0	7485.72	8526.53	NA	0	0	0	0	NA
PC	PC(18:0_20:3<O{12}>)	C46H84NO9P	14.3	68416	54530.2	73925.9	55912.8	62851.7	37130.5	46723.7	86264.3	85051.2	56927.6	62158.4	48558	84268.5	147809	79738.6
PC	PC(18:1_18:1<OH>)	C44H84NO9P	13.69	670405	595902	629789	426280	424765	412478	546902	566178	477729	407275	376149	339205	582537	713599	541557
PC	PC(18:1_18:2<O{11}>)	C44H82NO9P	14.36	117178	96707.1	105550	131811	98508.8	87747.8	131714	85015.2	67114.8	83497.9	80453	41968	93501.7	111401	92468
PC	PC(18:1_18:2<O>)-i2	C44H82NO9P	13.72	30366.1	19708.1	33385.5	69709.2	29127	33140.5	14718.2	30195.9	21271.5	30514.1	9928.63	NA	12317.7	51922.6	NA
PE	PE(16:0_18:1<O>)	C39H76NO9P	15.49	22350.9	41355.8	37949.5	76237.9	106739	53984.4	32345.7	60586.8	38233	26944.4	25297.4	32318.9	36367.7	29761.7	36159.3
PE	PE(16:0_18:1<OH{14}>)	C39H76NO9P	14.86	123742	97137	130332	179310	187244	159938	218424	220711	190987	197482	169418	144676	230529	253604	233062
PE	PE(18:0_18:1<2O>)	C41H80NO10P	14.31	NA	NA	NA	228729	220168	128254	NA	NA	NA	NA	NA	NA	NA	NA	NA
PE	PE(18:0_18:1<OH>)	C41H80NO9P	15.5	192920	136384	187549	644569	747219	689188	253481	213123	210413	143145	151066	108955	231260	254060	224175
PE	PE(18:0_18:2<2O>)	C41H78NO10P	13.67	NA	NA	NA	12840.1	46794.3	18218.2	NA	NA	NA	NA	NA	NA	NA	NA	NA
PE	PE(18:0_18:2<O>)	C41H78NO9P	16.17	26262.2	18949.9	NA	126082	146492	78042.7	34777.5	NA	NA	18981.6	8582.11	20889.4	10219.8	22145.9	27640.2
PE	PE(18:0_20:3<3O>)	C43H80NO11P	13.33	NA	NA	NA	57231.7	76703.5	21020.7	NA	NA	NA	NA	NA	NA	NA	NA	NA
PE	PE(18:0_22:6<O>)	C45H78NO9P	16.73	NA	7392.69	7887.29	31117	43316.9	20481.5	18347.6	NA	NA	NA	NA	NA	10683.3	NA	NA
PE	PE(18:1_18:1<2O>)	C41H78NO10P	12.64	NA	NA	NA	78822.7	135458	95130.5	NA	NA	NA	NA	NA	NA	NA	NA	NA
PE	PE(18:1_18:1<O>)	C41H78NO9P	15.56	239331	186268	224881	270389	313988	282377	231714	231578	192913	141215	141808	152445	213645	239940	226574
PE	PE(18:1_18:1<OH>)-i1	C41H78NO9P	13.98	315855	271706	297085	366488	386270	361552	326901	345124	276169	198555	191088	183536	297127	339425	325015
PE	PE(18:1_18:1<OH>)-i2	C41H78NO9P	14.41	132358	93109.1	116199	227144	273825	211290	161484	156581	109960	121672	87360.3	106244	207155	194892	152265
PE	PE(18:1_18:2<O>)	C41H76NO9P	14.62	10680.5	NA	20264.4	92894.8	110698	73446	NA	NA	NA	12125.2	NA	NA	NA	NA	NA
PE	PE(18:1_22:5<OH>)	C45H78NO9P	14.16	NA	NA	NA	13560.2	15687.5	18392.2	NA	NA	NA	NA	7888.56	NA	NA	NA	NA
PE	PE(P-16:0_18:1<OH>)	C39H76NO8P	14.35	1.02696e+06	900180	963196	1.4898e+06	1.57747e+06	1.46978e+06	1.39455e+06	1.25432e+06	1.03619e+06	938780	809213	736109	1.34361e+06	1.44241e+06	1.22227e+06
PE	PE(P-16:0_18:2<O>)	C39H74NO8P	14.54	84556.5	76858.1	82505.8	328720	310965	240677	120542	99435.6	70403.5	61255.7	77949.5	57331.1	130146	125846	114088
PE	PE(P-16:0_20:4<3O>)	C41H74NO10P	12.1	NA	NA	NA	102312	49201.1	71751.3	NA	NA	NA	NA	NA	NA	NA	NA	NA
PE	PE(P-16:0_20:4<O{11}>)	C41H74NO8P	14.63	30429.1	29300.3	8446.36	62950.8	44525.2	64477.7	14362.1	11962.8	NA	NA	7999.19	NA	NA	12400.9	10903.3
PE	PE(P-16:0_20:4<O{15}>)	C41H74NO8P	14.25	74688.9	64983.5	64651.9	55540.9	76968.2	97503.3	103531	71527.5	42653.8	NA	29283.2	34562.4	62102.5	94080.7	54826.3
PE	PE(P-16:0_20:4<O>)-i1	C41H74NO8P	13.69	184112	122302	140791	117089	112834	111530	142909	163642	140068	110086	93951.1	53819.8	185573	111233	134997
PE	PE(P-16:0_20:4<O>)-i2	C41H74NO8P	16.17	NA	NA	NA	59320.4	66014.7	40597.1	27767.8	NA	NA	NA	NA	NA	NA	NA	NA
PE	PE(P-16:0_20:4<O>)-i3	C41H74NO8P	16.72	109703	68938.7	107125	144292	158610	121946	133543	158560	75157.3	75892.7	85628.5	101407	147336	171140	114563
PE	PE(P-16:0_20:4<OH{5}>)	C41H74NO8P	15.64	22197.7	19640.5	18274.3	74845.1	103546	86009.8	49820.1	15224.7	32535.6	NA	17161	30937.5	36697.1	40035.1	13365.3
PE	PE(P-16:0_20:4<OH>)	C41H74NO8P	15.17	97404.3	84261.4	87450.4	103449	67359.8	90877.4	106449	98391.1	83072.1	65002.3	55116.7	40738.3	97858.5	92324.2	86409.7
PE	PE(P-16:0_20:4<OOH>)	C41H74NO9P	12.54	NA	NA	NA	18107.1	21590.5	23328.9	NA	NA	NA	NA	NA	NA	NA	NA	NA
PE	PE(P-16:0_20:5<O>)-i1	C41H72NO8P	14.25	15522.6	6653.24	6655.17	40238.4	25754.8	17153.3	12619	NA	11148.1	NA	8545.94	NA	12814.6	NA	NA
PE	PE(P-16:0_20:5<O>)-i2	C41H72NO8P	15.67	NA	NA	NA	22138.8	6726.68	15387.8	NA	NA	NA	NA	NA	NA	NA	NA	NA
PE	PE(P-16:0_22:3<4O>)	C43H80NO11P	10.77	NA	NA	NA	20055.1	32024.4	39960.1	NA	NA	NA	NA	NA	NA	NA	NA	NA
PE	PE(P-16:0_22:4<4O>)	C43H78NO11P	10.29	NA	NA	NA	54332.2	90957.3	66376	NA	NA	NA	NA	NA	NA	NA	NA	NA
PE	PE(P-16:0_22:4<OH>)-i1	C43H78NO8P	14.9	264260	245706	312037	282334	297759	257134	201105	212684	159056	193870	136083	128362	203161	226153	176222
PE	PE(P-16:0_22:4<OH>)-i2	C43H78NO8P	15.69	42524.2	27675.2	35448.7	55573.4	42009.3	21882.8	48609.1	34894.5	10480.5	20410.4	24329.4	20147.5	15106.7	55228.3	37922.2
PE	PE(P-16:0_22:4<OH>)-i3	C43H78NO8P	16.7	18715.2	17325.6	9749.44	101160	112806	70881.2	34433.1	12874.5	16293.6	19558.8	8557.64	11652.3	28689	16890.2	0
PE	PE(P-16:0_22:5<2O>)	C43H76NO9P	12.84	30923.1	30140.9	34932.6	42566.8	52223.2	44728.2	NA	NA	NA	NA	6953.55	NA	9958.15	NA	NA
PE	PE(P-16:0_22:5<O>)-i1	C43H76NO8P	16.26	108602	96896.7	105692	89848.8	81687	61256.2	124203	79688.2	78682	67269.9	42141.5	34357.4	124670	140705	109719
PE	PE(P-16:0_22:5<O>)-i2	C43H76NO8P	16.74	73404.8	60786.2	86380.6	61599.7	68463.5	51084.1	106100	101868	60307.6	92617.3	43780.7	57733.2	77313.2	94322.2	98515.8
PE	PE(P-16:0_22:5<O>)-i3	C43H76NO8P	15.51	34519.5	14561.1	26130.4	67074.8	40279.6	16010.4	NA	14248.8	NA	10691.8	8456.59	NA	NA	13818	NA
PE	PE(P-16:0_22:5<OH>)	C43H76NO8P	14.61	256635	206885	233429	357677	350032	358898	174798	175317	127231	191665	112901	101412	242049	237433	141140
PE	PE(P-16:0_22:6<3O>)	C43H74NO10P	12.79	NA	NA	NA	28149.2	31554	16584.6	NA	NA	NA	NA	NA	NA	NA	NA	NA
PE	PE(P-16:0_22:6<O>)-i1	C43H74NO8P	13.97	NA	NA	11594.4	34890.6	34300.6	28613.7	23127.8	NA	NA	NA	NA	8333.7	NA	NA	NA
PE	PE(P-16:0_22:6<O>)-i4	C43H74NO8P	15.77	35965.1	18028.7	12633	30770.7	22064.5	48249.3	19372.5	29264.6	29122.5	15397.5	NA	11386	NA	43089.9	NA
PE	PE(P-16:0_22:6<O>)-i5	C43H74NO8P	16.29	NA	NA	NA	19469.9	30314.3	18286.4	NA	NA	NA	NA	NA	NA	NA	NA	NA
PE	PE(P-18:0_20:4<O>)	C43H78NO8P	15.48	46727.4	26350.5	22913.6	15617.2	11339	8681.18	NA	14872.5	11111.9	9747.83	29289.6	8493	13631.2	NA	NA
PE	PE(P-18:0_20:4<OH>)-i2	C43H78NO8P	16.03	7398.88	6477.69	NA	6892.88	18022.8	15690.2	NA	NA	10502.8	8145	NA	NA	NA	19957.2	NA
PE	PE(P-18:0_20:4<OH>)-i3	C43H78NO8P	16.74	189506	182925	162373	208765	202962	149672	224091	214041	140928	141999	91954.5	119883	220123	206380	151977
PE	PE(P-18:0_22:5<O>)-i1	C45H80NO8P	14.9	NA	NA	NA	10151.2	20749.8	14805.6	11053.9	NA	8270.14	NA	NA	NA	NA	NA	NA
PE	PE(P-18:0_22:5<O>)-i2	C45H80NO8P	16.13	47753.6	33991.5	20797.7	52985.2	67434.1	25555.5	0	0	13536.9	7801.54	8800.17	7321.09	10837.8	0	11294.3
PE	PE(P-18:0_22:5<OH>)	C45H80NO8P	16.7	264523	228015	258436	253528	329090	260373	338563	301047	233222	217402	203216	208658	359455	378823	324253
PE	PE(P-18:0_22:6<O>)-i1	C45H78NO8P	16.2	10982.9	24454.9	35209	21639.3	45002	14982.4	83073.2	40408.1	74693.2	49005.5	25145.3	34840.9	39900.4	80460.4	46534.1
PE	PE(P-18:0_22:6<O>)-i2	C45H78NO8P	16.7	136128	101310	120438	108117	95301.4	82544.3	143848	109521	80209.4	74553.9	68148.4	62710.5	95568	133449	77221.1
PE	PE(P-18:1_20:4<O>)-i1	C43H76NO8P	13.89	60777.5	41353.1	47389.3	29216.5	24303.2	43464.2	33385.3	37082.1	NA	13682.5	8860.8	17673.3	47419.8	NA	38066.3
PE	PE(P-18:1_20:4<O>)-i2	C43H76NO8P	14.42	16150.2	18953.4	8472.17	25174	34534.9	27267.2	23320.4	NA	NA	9716.29	8986.32	NA	NA	NA	NA
PE	PE(P-18:1_20:4<O>)-i4	C43H76NO8P	15.33	19609.9	27058.1	37803.3	19773.7	9232.75	6572.11	31836.5	NA	NA	10800.4	NA	NA	NA	NA	26886.3
PE	PE(P-18:1_20:4<O>)-i5	C43H76NO8P	15.78	7194.88	7951.27	9526.89	14011.4	24036.6	9385.39	NA	NA	NA	NA	NA	NA	NA	NA	NA
PE	PE(P-18:1_22:5<OH>)-i1	C45H78NO8P	14.76	78799.9	62913.2	93368	135085	147703	106365	26728.2	28073.8	NA	8763	10058.6	7526.06	25241.4	NA	17982.8
Fig 1h	Survival days		Fig 1i
vehicle	9		ALT
vehicle	10		Cre (-) vehicle	Cre (-) MK4	Cre (+) vehicle	Cre (+) MK4
vehicle	12		426.6	214.9	118.7	481.9
vehicle	9		217.8	60.5	46180	390.2
vehicle	6		287.4	134.6	14013	133.2
MK4	17		88.9	280	10061	59.7
MK4	18				34210
MK4	17
MK4	21
MK4	6
Fig 1j
Lipid Class	ID	Precursor Neutral Formula	RT (min)	alb-cre(-) vehicle				alb-cre(-) MK4				alb-cre(+) vehicle				alb-cre(+) MK4
				R1	R2	R3	R4	R1	R2	R3	R4	R1	R2	R3	R4	R1	R2	R3	R4
PC	PC(16:0_4:0<oxo>)	C28H54NO9P	6.88	157895	103141	206004	158404	NA	NA	63217.1	NA	790776	1.37895e+06	1.3199e+06	1.36066e+06	NA	13767.5	NA	NA
PC	PC(16:0_9:0<oxo>)	C33H64NO9P	8.67	91986.4	55844.5	90960	185983	140440	102467	105987	30104.6	740093	232967	658859	1.04756e+06	36519	NA	NA	NA
PC	PC(18:0_7:0<oxo>)	C33H64NO9P	9.7	NA	NA	NA	NA	NA	NA	NA	NA	110337	239404	318898	107977	NA	NA	NA	NA
PC	PC(18:0_9:0<oxo>)	C35H68NO9P	10.68	28356.6	45153.6	18326.2	41746.6	NA	50381.5	13704.7	NA	299020	132973	270024	563963	6785.32	5623.97	7957.61	10336.6
PE	PE(18:0_10:1<oxo>)	C33H62O9NP	10.71	NA	NA	NA	NA	NA	NA	NA	NA	68880.9	14430.7	37047.2	36949.7	NA	NA	NA	NA
PE	PE(18:0_5:0<oxo>)	C28H54NO9P	9.28	16282.7	21408.1	61534.9	56941.6	11747.8	36154.8	64967	16085.9	692918	572903	605855	725417	NA	NA	NA	11357.3
PE	PE(18:0_9:2<oxo>)	C32H58O9NP	9.74	4923.25	NA	8118.66	NA	NA	4889.2	6282.84	NA	243355	76979.7	43490.7	60163.8	NA	NA	NA	NA
PC	PC(16:0_18:1<O>)-i1	C42H82NO9P	15.44	176281	151669	224718	356537	270105	181054	344419	430507	1.31162e+06	987390	752611	1.47717e+06	811987	362906	841525	440318
PC	PC(16:0_18:1<O>)-i2	C42H82NO9P	16.58	907840	103951	162763	231033	1.36142e+06	837495	1.58331e+06	1.8762e+06	1.4507e+06	1.65129e+06	497308	421017	748325	159149	290721	2.58259e+06
PC	PC(16:0_18:1<OH>)-i1	C42H82NO9P	13.58	12748.3	21290.9	NA	84552.2	17478.5	49222.3	170428	67606	2.10451e+06	2.21019e+06	2.39426e+06	1.39022e+06	438478	178398	293005	25585.2
PC	PC(16:0_18:1<OH>)-i2	C42H82NO9P	14.12	69125.1	202411	200246	524596	219516	49222.3	164628	195006	2.92903e+06	3.40888e+06	3.92194e+06	2.34057e+06	1.39208e+06	753584	917330	34751.9
PC	PC(16:0_18:2<ep>)	C42H78NO9P	14.32	NA	NA	NA	NA	NA	NA	NA	NA	429567	289481	208576	245547	104656	22151.9	NA	NA
PC	PC(16:0_18:2<O>)-i1	C42H80NO9P	15	198098	11015.7	31550.1	10128.4	355460	204225	221288	231076	693484	290233	346213	281755	117043	45017.8	143511	295179
PC	PC(16:0_18:2<O>)-i2	C42H80NO9P	15.52	3.97467e+06	825589	593071	680710	6.74158e+06	3.55886e+06	5.83673e+06	7.71282e+06	5.36577e+06	6.02001e+06	1.35906e+06	1.35606e+06	628086	637116	737003	9.72218e+06
PC	PC(16:0_18:2<O>)-i3	C42H80NO9P	15.95	71521.7	19154.2	17908.1	50129.3	181330	50367.4	139754	278253	320673	389992	182416	333908	235722	39572.3	33121.4	289106
PC	PC(16:0_18:2<OH>)-i1	C42H80NO9P	12.57	518688	391690	534972	404894	1.03846e+06	632795	1.24062e+06	1.09182e+06	1.87934e+06	2.56701e+06	2.43612e+06	917730	426288	897487	1.2602e+06	968619
PC	PC(16:0_18:2<OH>)-i2	C42H80NO9P	13.35	652769	537389	722180	755832	1.04562e+06	682625	1.25409e+06	1.02161e+06	3.56346e+07	2.2089e+07	2.35176e+07	1.92778e+07	2.29338e+06	1.45585e+06	2.62941e+06	1.17732e+06
PC	PC(16:0_18:2<OH>)-i3	C42H80NO9P	14.34	1.15667e+06	819410	1.218e+06	1.54122e+06	1.58076e+06	816024	1.83765e+06	1.8614e+06	6.8839e+06	5.1789e+06	5.5037e+06	5.01263e+06	3.38245e+06	2.24383e+06	3.24521e+06	1.53124e+06
PC	PC(16:0_18:2<OOH>)	C42H80NO10P	12.91	402617	289434	469312	399701	731690	294884	882972	536481	4.68066e+06	1.73815e+06	1.40378e+06	1.39258e+06	1.71877e+06	928063	978966	358958
PC	PC(16:0_18:2<oxo>)-i1	C42H78NO9P	13.37	NA	NA	NA	12453.8	NA	15888.5	28899	18731.6	5.26117e+06	937540	743204	2.86323e+06	65155.7	57133.1	80853.5	NA
PC	PC(16:0_18:2<oxo>)-i2	C42H78NO9P	13.79	50275.7	42037	22444.4	16561.6	70481.2	39669.5	35045.7	80534.5	1.07521e+07	6.06279e+06	4.91631e+06	6.01436e+06	142622	74235.4	124609	27098.9
PC	PC(16:0_18:3<OH>)-i1	C42H78NO9P	12.75	NA	NA	NA	NA	NA	NA	18900.1	NA	323767	209039	169022	228242	47292.6	NA	14707.1	NA
PC	PC(16:0_20:3<O>)	C44H82NO9P	14.57	55659.4	134296	159170	253842	108187	69362.7	160474	215572	1.29369e+06	980743	1.3897e+06	1.32935e+06	1.28502e+06	543287	1.02713e+06	110756
PC	PC(16:0_20:4<2O>)	C44H80NO10P	12.77	NA	NA	NA	NA	NA	NA	NA	NA	239682	112855	189547	219983	NA	NA	NA	NA
PC	PC(16:0_20:4<OH,O>)-i2	C44H80NO10P	14.41	NA	NA	14505.5	23775.4	57904.4	NA	67672.9	45689.1	293777	79369.5	36916.5	93775.6	164339	48871.6	NA	NA
PC	PC(16:0_20:4<OH,O>)-i1	C44H80NO10P	13.24	16613.5	13917	23169.3	51767.9	39231.1	55331.4	130815	NA	1.69581e+06	685062	550561	902672	330116	61769.1	NA	NA
PC	PC(16:0_20:4<OH>)-i1	C44H80NO9P	13.02	100430	41398.6	108751	82200.5	179224	183546	350778	351709	266590	228589	307405	150960	71945	211939	261940	216121
PC	PC(16:0_20:4<OH>)-i2	C44H80NO9P	13.51	160336	161694	352704	304258	314041	289203	540302	505041	1.12104e+06	842870	956794	548129	653619	539874	702607	336765
PC	PC(16:0_20:4<OH>)-i3	C44H80NO9P	14.09	605490	386787	824281	754792	1.141e+06	829710	1.54544e+06	1.24171e+06	2.59375e+06	1.75724e+06	1.8702e+06	2.36507e+06	1.75471e+06	1.02951e+06	1.23072e+06	1.06004e+06
PC	PC(16:0_20:4<OH>)-i4	C44H80NO9P	14.81	222737	236495	355715	387711	509319	346948	485837	478824	2.53018e+06	1.74908e+06	1.9078e+06	1.26096e+06	877508	478114	598625	404815
PC	PC(16:0_20:5<OH>)	C44H78NO9P	14.88	NA	NA	NA	NA	NA	NA	NA	NA	679058	310437	223017	383507	24189.6	NA	NA	NA
PC	PC(16:0_22:5<O>)	C46H82NO9P	14.12	15770.1	42638.2	24172.1	48442.4	17399.5	23706.3	NA	16401.6	552941	1.01668e+06	532948	344460	74938.1	160043	162256	NA
PC	PC(16:0_22:6<O>)	C46H80NO9P	15.34	231250	115471	68698.9	126183	115937	115439	83841.2	152026	746046	629885	328734	243080	213531	151888	273787	141472
PC	PC(16:0_22:6<OH>)-i1	C46H80NO9P	13.05	883799	561979	613030	408640	606628	471262	595391	422025	2.21218e+06	1.75692e+06	981231	1.08511e+06	293345	1.22812e+06	1.23239e+06	778808
PC	PC(16:0_22:6<OH>)-i2	C46H80NO9P	13.58	223649	301825	327951	219570	298371	144536	160775	152924	2.2112e+06	1.64413e+06	1.02295e+06	1.0556e+06	106849	556545	507502	191616
PC	PC(16:0_22:6<OH>)-i3	C46H80NO9P	14.2	1.39896e+06	1.29254e+06	1.31228e+06	1.39794e+06	1.59691e+06	1.17614e+06	2.09695e+06	1.27515e+06	1.54931e+06	2.03951e+06	1.19459e+06	929989	1.59176e+06	2.48314e+06	2.317e+06	1.29012e+06
PC	PC(16:0_22:6<OH>)-i4	C46H80NO9P	14.92	202696	191192	300760	311332	304698	210856	273257	183222	2.04947e+06	1.99192e+06	1.32213e+06	1.4873e+06	335593	441873	601676	146830
PC	PC(16:0_22:6<OOH>)	C46H80NO10P	13.22	NA	NA	NA	10569.3	NA	NA	NA	NA	437652	248733	115115	193647	NA	58149.4	NA	NA
PC	PC(18:0_18:2<OH>)-i1	C44H84NO9P	14.38	72944.7	100237	206729	162437	256671	161698	232245	166319	521122	689304	671814	420128	702186	293586	280312	120147
PC	PC(18:0_18:2<OH>)-i2	C44H84NO9P	15	157294	101376	153325	95456.7	250845	140134	155116	156347	1.13238e+07	8.07496e+06	7.03456e+06	6.91613e+06	783105	485588	542610	202826
PC	PC(18:0_18:2<OH>)-i3	C44H84NO9P	15.95	154497	112264	178038	116510	147595	178902	233832	364149	1.85703e+06	1.50784e+06	1.75454e+06	1.41179e+06	203643	163278	144675	298193
PC	PC(18:0_18:3<OH>)-i1	C44H82NO9P	15.32	16549.4	NA	NA	NA	NA	13364.9	NA	17095.7	8.88545e+06	3.9023e+06	2.95961e+06	5.79448e+06	NA	12082.1	NA	90574.4
PC	PC(18:0_18:3<OH>)-i2	C44H82NO9P	16.61	95205.7	NA	NA	22592.2	75219.3	114038	36163.5	68647.1	163557	232995	108404	95353.4	NA	NA	NA	125970
PC	PC(18:0_20:5<OH>)	C46H82NO9P	16.42	NA	NA	NA	NA	NA	NA	NA	NA	401765	303131	178884	253038	NA	NA	NA	NA
PC	PC(18:0_22:6<O>)-i1	C48H84NO9P	14.57	56302	71422.9	93313.7	53544.9	49704.7	121306	28812.3	90712.4	549767	477389	135380	335802	NA	197997	165715	99213.9
PC	PC(18:0_22:6<O>)-i2	C48H84NO9P	15.13	NA	35971.7	48642.4	27912.3	NA	57592.7	NA	NA	382336	368542	297498	255814	23440.1	66513.3	82725.5	37238.9
PC	PC(18:0_22:6<O>)-i3	C48H84NO9P	15.69	82164.3	151539	281498	108208	232575	264730	186132	237371	322879	525424	249041	473859	133584	207407	112056	197375
PC	PC(18:0_22:6<O>)-i4	C48H84NO9P	16.45	NA	NA	32591.2	NA	NA	NA	NA	NA	382631	379964	160312	334809	NA	10539	NA	NA
PC	PC(18:1_18:1<O>)-i1	C44H84NO9P	13.9	NA	NA	NA	NA	NA	NA	NA	NA	80424.2	227359	270597	31119.8	160573	NA	NA	NA
PC	PC(18:1_18:1<O>)-i2	C44H84NO9P	14.4	NA	25058.8	36350.7	20811.5	NA	NA	18622.6	NA	577006	502509	562416	257359	787745	95435.4	NA	NA
PC	PC(18:1_18:1<O>)-i3	C44H84NO9P	15.49	NA	NA	NA	NA	35012.1	9213.27	15159.8	NA	206142	106523	123601	122776	544726	NA	NA	NA
PC	PC(18:1_18:2<O>)-i2	C44H82NO9P	15.78	638029	NA	30334.9	22513.9	607116	337748	398928	981772	668133	1.1088e+06	260162	95110.3	NA	30207.6	13031	1.91156e+06
PC	PC(18:1_18:2<O>)-i1	C44H82NO9P	12.83	NA	9901.49	97421.7	NA	76584.7	30413	74868	52684.2	233196	257986	351973	41196.6	61672.9	36707.6	NA	43815
PC	PC(18:1_18:2<OH>)-i1	C44H82NO9P	13.5	NA	33699.3	34250.9	12233.3	56637.7	NA	135059	101317	4.45601e+06	3.06874e+06	3.29868e+06	1.61178e+06	820763	215050	294474	97988.3
PC	PC(18:1_18:2<OH>)-i2	C44H82NO9P	14.62	144113	117944	127337	90302.3	110289	86471	310872	183805	1.4122e+06	938882	758511	538164	1.14612e+06	198396	236832	247638
PC	PC(18:1_18:3<O>)-i1	C44H80NO9P	13.58	NA	NA	NA	NA	NA	NA	NA	NA	1.00941e+06	143989	124984	340409	NA	NA	NA	NA
PC	PC(18:1_18:3<O>)-i2	C44H80NO9P	13.97	NA	NA	NA	NA	NA	NA	NA	NA	1.83094e+06	900536	684654	575227	NA	NA	NA	NA
PC	PC(18:1_20:4<O>)-i1	C46H82NO9P	13.6	NA	17942.1	11963.7	NA	NA	NA	NA	7148.67	145844	96733.4	33627.4	30130.3	119992	31485.4	18854.6	NA
PC	PC(18:1_20:4<OH>)-i2	C46H82NO9P	14.92	NA	8121.27	31678.5	11545.7	23168.8	NA	31773.6	NA	253775	169706	85011.2	175296	214787	NA	30070	NA
PE	PE(16:0_18:0<ep>)	C39H76NO9P	16.79	338385	58040.8	44954.8	63834.1	330699	532099	557601	735447	476277	554427	325369	154720	98974.9	56533.1	53021.3	795691
PE	PE(16:0_18:1<O>)-i1	C39H76NO9P	14.34	NA	NA	NA	10018.8	NA	NA	NA	28760.7	254722	174440	424856	280670	19117.6	30310.2	20522.1	NA
PE	PE(16:0_18:1<O>)-i2	C39H76NO9P	13.71	NA	NA	NA	NA	NA	NA	NA	NA	85022.1	107055	238165	153994	29645.1	NA	15764.2	NA
PE	PE(16:0_18:1<OH>)	C39H76NO9P	15.4	NA	NA	9861.53	26003	15008.8	35064.6	67032.8	NA	108873	54710.9	142473	157077	17551.9	13095.5	NA	NA
PE	PE(16:0_18:2<ep>)	C39H72NO9P	15.17	383575	NA	NA	9249.78	495206	817830	302628	580687	552501	417579	356364	135231	NA	43947.6	26355.5	1.03287e+06
PE	PE(16:0_18:2<OH>)-i3	C39H74NO9P	12.71	71273.3	NA	54525.4	46729.1	131520	169637	231295	201708	487072	492922	723915	293497	NA	46590.4	36623.2	90653.3
PE	PE(16:0_18:2<OH>)-i2	C39H74NO9P	13.53	52780.4	11000.1	39515.6	33378.8	110197	125914	166070	143647	4.85556e+06	2.15409e+06	3.56186e+06	3.0522e+06	153474	99957.3	101673	125875
PE	PE(16:0_18:2<OH>)-i1	C39H74NO9P	14.53	207135	81856.4	115150	103236	359345	314428	432196	349749	2.40397e+06	1.0079e+06	1.72855e+06	1.85368e+06	266715	75785.8	202257	247423
PE	PE(16:0_18:2<OOH>)	C39H74NO10P	13.24	NA	NA	NA	11478.9	24870	31467.5	42756.6	NA	401437	108201	149769	118909	78154	NA	NA	NA
PE	PE(16:0_18:2<oxo,OH>)	C39H72NO10P	12.12	NA	NA	NA	NA	NA	NA	NA	NA	1.06726e+06	125600	169331	783470	NA	NA	NA	NA
PE	PE(16:0_18:2<oxo>)	C39H72NO9P	13.92	NA	NA	NA	NA	NA	NA	NA	NA	5.26164e+06	1.71505e+06	2.24387e+06	3.72612e+06	NA	NA	NA	17133.1
PE	PE(16:0_20:3<2O>)-i1	C41H76NO10P	12.5	NA	NA	NA	NA	NA	NA	NA	NA	174318	88751.7	89037.8	109801	NA	NA	NA	NA
PE	PE(16:0_20:3<2O>)-i2	C41H76NO10P	13.14	NA	NA	NA	NA	NA	NA	NA	NA	76247.5	105463	228658	78927	NA	NA	NA	NA
PE	PE(16:0_20:3<ep>)-i1	C41H74NO9P	13.66	45073.9	22070.8	83754.5	77336.4	60681.8	55348.8	28103.9	100044	219983	112983	149388	179323	125347	47419.8	82163	115781
PE	PE(16:0_20:3<ep>)-i2	C41H74NO9P	14.36	60696.8	114727	201696	204538	263313	182768	248067	187443	592530	319737	383673	627339	471613	150036	224867	253240
PE	PE(16:0_20:3<O>)	C41H76NO9P	14.87	NA	13911.1	43381.1	50186.6	58242.7	34632.4	15216.4	NA	67751.1	46791.6	90292.8	40996.6	142443	52967.1	63931.7	NA
PE	PE(16:0_20:3<O>)-i1	C41H76NO9P	14.45	NA	NA	NA	NA	NA	NA	NA	NA	42557.9	43439.8	70569.4	54894.4	NA	NA	NA	NA
PE	PE(16:0_20:3<OH,O>)-i1	C41H76NO10P	12.85	13556.4	NA	NA	NA	NA	NA	NA	NA	235869	138994	173164	180504	NA	NA	NA	26844.2
PE	PE(16:0_20:3<OH,O>)-i2	C41H76NO10P	13.45	117395	48734.6	111597	80332.9	145570	170597	127091	201137	162502	230039	296635	185817	94524.5	94970.5	144759	294231
PE	PE(16:0_20:4<OOH>)	C41H74NO10P	13.42	NA	NA	NA	NA	NA	NA	NA	NA	188301	13524.1	22608.1	88873.3	45529.2	NA	NA	NA
PE	PE(16:0_20:4<oxo>)-i1	C41H72NO9P	13.57	NA	NA	NA	NA	NA	NA	NA	NA	304369	39875.9	55444.9	178009	NA	NA	NA	NA
PE	PE(16:0_20:4<oxo>)-i2	C41H72NO9P	15.03	NA	NA	NA	NA	NA	NA	NA	NA	444068	159033	117085	318649	NA	NA	NA	NA
PE	PE(16:0_20:5<O>)	C41H72NO9P	12.59	118455	47386.6	118673	56331.5	95781.7	106349	76496.3	NA	113061	158261	108748	85847.5	56846.6	30550.3	52521.4	63219.6
PE	PE(16:0_22:5<2O>)-i1	C43H76NO10P	12.35	77855.5	29007.9	15765	NA	NA	30676.7	19223.2	35257.2	529613	591982	315528	415873	NA	57803.5	82428.5	58010
PE	PE(16:0_22:5<2O>)-i2	C43H76NO10P	12.93	NA	NA	NA	NA	NA	17855.4	NA	NA	271523	229748	171714	198301	NA	NA	NA	19616
PE	PE(16:0_22:5<2O>)-i3	C43H76NO10P	13.28	NA	NA	NA	NA	NA	NA	NA	NA	71388.2	81730.9	47089.2	16640.3	NA	NA	NA	NA
PE	PE(16:0_22:5<2O>)-i4	C43H76NO10P	13.56	115263	70357.6	105160	55895	171412	188233	109282	122500	140799	171457	251703	138983	51485.7	163891	289654	325156
PE	PE(16:0_22:5<OH>)-i1	C43H76NO9P	13.96	57162.4	40184.4	42581.6	40409.5	63910.8	50907.8	49752.7	86232.1	427677	758017	385077	328357	24790.5	27397.4	55002.9	68934.3
PE	PE(16:0_22:5<OH>)-i2	C43H76NO9P	14.32	14511	0	0	28302.6	3618.05	0	0	0	87712.3	278001	125236	62113.4	63269.7	16716	15057.9	37423
PE	PE(16:0_22:5<OH>)-i3	C43H76NO9P	14.81	22221.7	23593.7	46344.4	55299.7	30749.7	32812.9	43995	0	192534	204020	99107.6	159421	131040	56647.4	33463.3	21859.7
PE	PE(16:0_22:6<2O>)	C43H74NO10P	11.82	64433.9	13104.1	68536.3	35765.7	28597.1	52469.8	0	0	1.31714e+06	564831	148348	952294	187001	63702.1	0	20300.8
PE	PE(16:0_22:6<O>)	C43H74NO9P	15.54	161870	10542.1	49104.3	71890.8	98216.6	106715	153596	125759	813707	541541	432368	535236	225740	47973.1	105015	155408
PE	PE(16:0_22:6<OH>)-i1	C43H74NO9P	13.21	1.72275e+06	678482	897118	730198	1.00034e+06	1.43479e+06	1.22798e+06	1.19571e+06	3.58982e+06	3.09744e+06	1.62452e+06	2.81494e+06	632929	889988	1.04125e+06	1.37802e+06
PE	PE(16:0_22:6<OH>)-i2	C43H74NO9P	13.74	398465	232471	326946	195480	334323	387771	385262	466296	2.25147e+06	1.23645e+06	978168	839084	246764	193613	461137	482406
PE	PE(16:0_22:6<OH>)-i3	C43H74NO9P	14.33	2.70582e+06	1.2383e+06	2.04157e+06	1.60843e+06	2.62941e+06	2.63588e+06	2.68172e+06	2.75432e+06	1.84953e+06	2.2052e+06	2.03941e+06	3.49637e+06	2.65778e+06	2.07512e+06	1.87098e+06	2.664e+06
PE	PE(16:0_22:6<OH>)-i4	C43H74NO9P	15.13	192750	102682	179181	99464.7	167845	206464	229360	125918	2.20715e+06	1.47405e+06	1.0119e+06	1.62389e+06	159895	172832	253822	196757
PE	PE(18:0_18:1<2O>)-i1	C41H80NO10P	12.69	NA	NA	NA	NA	NA	NA	NA	NA	125355	108748	77357.3	119482	NA	NA	NA	NA
PE	PE(18:0_18:1<2O>)-i2	C41H80NO10P	13.78	NA	NA	NA	NA	NA	NA	NA	NA	484424	610072	880239	394544	NA	NA	NA	NA
PE	PE(18:0_18:1<2O>)-i3	C41H80NO10P	14.12	NA	NA	NA	NA	NA	NA	NA	NA	166001	224852	239695	103377	NA	NA	NA	NA
PE	PE(18:0_18:1<2O>)-i4	C41H80NO10P	14.61	NA	NA	NA	NA	NA	NA	NA	NA	82442.3	54230.4	46717.5	93976.2	NA	NA	NA	NA
PE	PE(18:0_18:1<O>)	C41H80NO9P	14.16	11164.8	NA	NA	NA	NA	NA	NA	NA	193325	173879	258411	165332	NA	31025.2	NA	NA
PE	PE(18:0_18:1<OH,ep>)	C41H78NO10P	14.84	NA	32535.2	36240.2	28872.7	19304.5	26893.9	37968.7	14744.3	898332	295547	452798	442841	94516	29532.3	NA	15602.4
PE	PE(18:0_18:1<OH>)-i1	C41H80NO9P	15.41	NA	NA	NA	NA	NA	NA	NA	NA	100572	127594	204288	203463	19917.5	NA	28009.2	NA
PE	PE(18:0_18:1<OH>)-i2	C41H80NO9P	15.81	65893.5	6207.01	22448.7	51232.7	57758.5	56238	85337.6	42746	137276	131590	337967	114962	317975	74223.8	179406	58480.6
PE	PE(18:0_18:1<OH>)-i3	C41H80NO9P	16.56	32384.6	0	0	0	40489.1	34746.2	50631.7	69626	103732	89859.6	199986	109729	23467.3	NA	16001.9	77751.1
PE	PE(18:0_18:2<ep>)	C41H76NO9P	15.12	275322	9892.78	11894.4	10593.1	223299	271002	138865	309336	2.38434e+06	1.22567e+06	1.26833e+06	2.69139e+06	75392.7	19694.7	66999.1	380572
PE	PE(18:0_18:2<OH,O>)	C41H78NO10P	13.54	NA	NA	NA	NA	NA	NA	NA	NA	7.72102e+06	4.42909e+06	5.40627e+06	7.68978e+06	NA	NA	NA	NA
PE	PE(18:0_18:2<OH>)-i1	C41H78NO9P	13.39	NA	NA	NA	NA	NA	NA	NA	NA	2.12905e+06	1.25294e+06	1.88729e+06	1.38982e+06	26732.1	NA	82009	NA
PE	PE(18:0_18:2<OH>)-i2	C41H78NO9P	14.44	34374	67765	84581.2	95413.7	89654	63180.6	174048	132282	707913	496481	701987	451474	344855	155581	193388	47847.1
PE	PE(18:0_18:2<OH>)-i3	C41H78NO9P	15.29	113325	13368.4	88558.4	16666.7	262066	152807	260629	382034	4.73493e+06	2.51056e+06	2.88332e+06	3.80286e+06	185824	72309.4	170893	552256
PE	PE(18:0_18:2<OH>)-i4	C41H78NO9P	16.15	67209.1	14500	NA	44841.7	92808.2	82709.1	161800	NA	2.48345e+06	1.38744e+06	1.83704e+06	2.21444e+06	51793.5	59171.7	38322.6	151645
PE	PE(18:0_18:2<oxo>)	C41H76NO9P	15.62	NA	NA	NA	NA	NA	10607.3	NA	NA	3.52756e+06	1.62383e+06	1.96492e+06	3.22695e+06	NA	NA	NA	NA
PE	PE(18:0_18:3<O>)-i3	C41H76NO9P	13.71	NA	NA	NA	NA	NA	NA	NA	NA	1.54427e+06	597248	684184	1.13e+06	NA	NA	NA	NA
PE	PE(18:0_18:3<O>)-i1	C41H76NO9P	16.1	NA	NA	NA	NA	NA	NA	NA	NA	198134	28929.3	68882.4	115001	NA	NA	NA	NA
PE	PE(18:0_18:3<O>)-i2	C41H76NO9P	16.87	132086	15903	33546.7	10989.4	87226.7	192615	58198.7	128411	307256	270328	196430	295822	NA	37380.3	13048.3	227764
PE	PE(18:0_18:3<OH,O>)-i1	C41H76NO10P	13.43	NA	NA	NA	NA	NA	NA	NA	NA	645900	120232	203144	558137	NA	NA	NA	NA
PE	PE(18:0_18:3<OH,O>)-i2	C41H76NO10P	13.83	NA	NA	NA	NA	NA	NA	NA	NA	2.40741e+06	787729	896048	2.88554e+06	NA	NA	NA	0
PE	PE(18:0_18:3<OH,O>)-i3	C41H76NO10P	14.39	NA	NA	NA	NA	NA	NA	NA	NA	575278	127585	355589	586602	NA	NA	NA	NA
PE	PE(18:0_20:3<3O>)	C43H80NO11P	12.91	NA	NA	NA	NA	NA	NA	NA	NA	4.9252e+06	3.06893e+06	2.1368e+06	5.2827e+06	NA	NA	NA	NA
PE	PE(18:0_20:4<2OH,O>)-i1	C43H78NO11P	11.85	NA	NA	NA	NA	NA	NA	NA	NA	757169	402283	93500.1	1.00101e+06	NA	NA	NA	NA
PE	PE(18:0_20:4<2OH,O>)-i2	C43H78NO11P	12.89	NA	NA	NA	NA	NA	NA	NA	NA	2.76298e+06	1.02193e+06	969488	2.79603e+06	NA	NA	NA	NA
PE	PE(18:0_20:4<3O>)-i1	C43H78NO11P	12.33	NA	NA	NA	NA	NA	NA	NA	NA	549571	237985	159372	634568	NA	NA	NA	NA
PE	PE(18:0_20:4<3O>)-i2	C43H78NO11P	12.63	NA	NA	NA	NA	NA	NA	NA	NA	443258	285062	139007	498781	NA	NA	NA	NA
PE	PE(18:0_20:4<3O>)-i3	C43H78NO11P	13.5	NA	NA	NA	NA	NA	NA	NA	NA	1.67679e+06	1.10027e+06	706570	2.61113e+06	NA	NA	NA	NA
PE	PE(18:0_20:4<O>)-i1	C43H78NO9P	14.94	123000	53408.5	126174	64891.2	170190	110746	184191	264656	370780	383830	381258	369575	75614	47883.5	65940.1	167538
PE	PE(18:0_20:4<O>)-i2	C43H78NO9P	16.12	497293	606937	977624	780716	946907	832741	1.38809e+06	1.71648e+06	2.19389e+06	1.95213e+06	1.45332e+06	2.25496e+06	757345	1.38558e+06	887858	1.24142e+06
PE	PE(18:0_20:4<OH>)-i1	C43H78NO9P	15.41	241670	198228	1.93935e+06	165556	310179	333174	304373	406721	1.06381e+06	695083	438138	911137	265721	462191	719208	625552
PE	PE(18:0_20:4<OH>)-i2	C43H78NO9P	16.73	922593	1.14009e+06	1.83043e+06	847499	1.24484e+06	1.42505e+06	2.3643e+06	2.68029e+06	8.50357e+06	5.35199e+06	5.04116e+06	9.17755e+06	2.72705e+06	1.56867e+06	2.05717e+06	2.45113e+06
PE	PE(18:0_20:4<OOH>)-i2	C43H78NO10P	16.09	NA	NA	NA	10157.4	13776.4	10727.9	NA	NA	118160	43251.2	44661.9	36691.8	45239.9	NA	NA	NA
PE	PE(18:0_20:5<OH>)-i1	C43H76NO9P	15.27	NA	NA	NA	NA	NA	NA	NA	NA	650015	174644	60944.5	741904	NA	NA	NA	NA
PE	PE(18:0_20:5<OH>)-i2	C43H76NO9P	16.66	11322.2	0	22756.8	11077.6	11326.6	7951.6	17200.1	15871.3	7.27732e+06	2.49382e+06	3.46001e+06	6.2267e+06	160426	0	47997.9	56989
PE	PE(18:0_22:5<3O>)	C45H80NO11P	12.88	NA	NA	NA	NA	NA	NA	NA	NA	781552	422585	147612	473497	NA	NA	NA	NA
PE	PE(18:0_22:5<OH>)	C45H80NO9P	15.74	53968.5	23749	42605.8	45947.5	32627.7	205978	190721	79252.9	733314	1.09804e+06	688797	582689	80638.7	208247	148881	103002
PE	PE(18:0_22:5<OH>)-i2	C45H80NO9P	16.72	184502	224440	199988	132245	179075	411584	235906	249733	909467	817332	730742	740129	468735	193905	599324	581391
PE	PE(18:0_22:6<O>)-i1	C45H78NO9P	14.91	474331	173820	279490	198700	485874	516182	406022	407095	1.58877e+06	1.36417e+06	709527	1.21884e+06	74883.6	227419	242463	458349
PE	PE(18:0_22:6<O>)-i2	C45H78NO9P	15.4	133718	101758	252368	52806.9	165796	293677	146217	223744	433146	433748	312236	243444	46573	136910	188443	357369
PE	PE(18:0_22:6<O>)-i3	C45H78NO9P	16.11	865375	551548	764197	622136	1.03768e+06	1.62721e+06	1.38301e+06	1.77716e+06	1.13666e+06	1.61582e+06	954829	864470	589481	1.01819e+06	849885	1.13151e+06
PE	PE(18:0_22:6<OH>)	C45H78NO9P	16.76	534648	539450	764197	405818	488013	840258	680566	890652	7.31573e+06	5.95109e+06	3.26243e+06	7.43458e+06	1.05623e+06	636265	781622	870151
PE	PE(18:0_22:7<OH>)	C45H76NO9P	16.77	NA	NA	NA	NA	NA	NA	NA	NA	2.3466e+06	2.05142e+06	1.05584e+06	1.33999e+06	NA	NA	NA	NA
PE	PE(18:1_18:1<ep>)	C41H76NO9P	14.71	134763	34556.1	104531	9707.35	106143	154132	200082	175193	1.12708e+06	546550	1.03166e+06	593366	206462	13400.4	119866	196479
PE	PE(18:1_18:1<O>)-i1	C41H78NO9P	14.09	NA	NA	NA	NA	NA	NA	NA	NA	73579.2	62563.1	198604	88822.6	19623.9	NA	NA	NA
PE	PE(18:1_18:1<O>)-i2	C41H78NO9P	14.6	NA	NA	NA	NA	NA	NA	NA	NA	278715	198811	565760	213210	136884	56252.8	NA	NA
PE	PE(18:1_18:2<2O>)-i2	C41H76NO10P	12.06	NA	NA	NA	NA	NA	NA	NA	NA	1.58314e+06	803929	1.55978e+06	792722	NA	NA	NA	NA
PE	PE(18:1_18:2<ep>)	C41H74NO9P	14.11	NA	NA	NA	NA	NA	NA	NA	NA	1.4638e+06	500226	876475	739952	NA	NA	NA	NA
PE	PE(18:1_18:2<O>)-i1	C41H76NO9P	12.94	60442.8	21579.8	30467.6	NA	110500	58685.7	167404	208324	336336	329746	608557	107720	NA	20451	51983.5	150083
PE	PE(18:1_18:2<O>)-i2	C41H76NO9P	15.92	45445.2	NA	NA	9303.51	45221.9	125327	99628.4	174470	58947.8	64774.4	23332.5	9995.33	NA	NA	NA	191402
PE	PE(18:1_18:2<OH,O>)-i1	C41H76NO10P	10.85	NA	NA	NA	NA	NA	NA	NA	NA	596471	236184	476417	464232	NA	NA	NA	NA
PE	PE(18:1_18:2<OH>)	C41H76NO9P	13.72	34043.8	NA	NA	NA	NA	11441.7	84699.8	138600	2.12677e+06	1.19874e+06	2.09427e+06	1.18923e+06	NA	13683.8	146157	138477
PE	PE(18:1_18:3<O,OH>)	C41H74NO10P	12.75	NA	NA	NA	NA	NA	NA	NA	NA	244428	22621.1	75600.3	54801.4	NA	NA	NA	NA
PE	PE(18:1_18:3<O>)	C41H74NO9P	13.79	NA	NA	NA	NA	NA	NA	NA	NA	1.0173e+06	221703	371881	486399	NA	NA	NA	NA
PE	PE(18:1_20:3<2O>)	C43H78NO10P	13.68	NA	9982.97	57447.4	23454	NA	21406.2	34569.8	66037.4	118081	65207.7	115071	62127.8	133589	37936.7	93755.2	78451.5
PE	PE(18:1_20:4<O>)-i3	C43H76NO9P	14.63	145438	223535	446463	302792	311302	173294	438302	522749	679369	279827	339667	703728	1.52925e+06	365110	695998	590263
PE	PE(18:1_20:4<O>)-i4	C43H76NO9P	15.14	61480.7	111285	187176	127900	71818.1	52674.3	287119	190478	703450	347860	288994	484654	1.13161e+06	128160	358271	281188
PE	PE(18:1_20:4<OH>)-i1	C43H76NO9P	13.45	NA	NA	NA	NA	NA	NA	NA	49315.4	34051.8	87693.7	74839.4	30271.7	NA	NA	29467.5	31458.2
PE	PE(18:1_20:4<OH>)-i2	C43H76NO9P	13.9	69930.9	65179.4	175303	54366.1	121171	103295	155903	239306	269733	241149	228518	244751	453116	176960	353800	323650
