# Supplementary material for: A non-canonical vitamin K cycle is a potent ferroptosis suppressor
Source: Nature. 2022 Aug 3;608(7924):778–83. doi: 10.1038/s41586-022-05022-3 (PMC9402432; doi:10.1038/s41586-022-05022-3)
Supplement: Supplementary file 7 — Source Data Fig. 2 [file 41586_2022_5022_MOESM7_ESM.xlsx]

## Sheet: Sheet1
Fig 2a						Fig 2c
Time (min)	DMSO	PK	MK4	Menad		(uM)	CoQ-coumarin			VK-coumarin
0	100	100	100	100		0	-4.61057e-05	-1.13048e-06	2.98357e-05	-6.29207e-05	-1.54277e-06	4.07169e-05
1	96.5	104.7	97.3	60.3		1	0.0106267	0.0106581	0.00989259	0.0111218	0.00841101	0.00891996
2	93.9	87.3	83.6	45.6		1.5	--	--	--	0.014813	0.0169827	0.0150916
3	94.7	83.6	77.5	24		2	0.0170765	0.0165779	0.015781	0.0224365	0.0226137	0.0208132
4	94.3	76.6	71.4	12.5		3	0.0206488	0.0211592	0.0216302	--	--	--
5	94	67.3	63	8.5		4	0.0222583	0.022278	0.0233065	0.0425908	0.042564	0.043448
6	93.7	63.6	58.1	7.3		5	0.0181757	0.02006	0.0177439	0.0515911	0.0505732	0.0524483
7	93.3	60.8	51	7		7.5	0.0168017	0.0170844	0.017375	0.0390282	0.0377156	0.0336441
8	93.2	53.9	46.3	7		10	0.0163492	0.0168953	0.0163394	0.0272627	0.0315662	0.0281013
9	93	49.6	40.8	6.7		15	0.0167842	0.0160127	0.0165536	0.0227955	0.0221679	0.0239435
10	92.9	43.1	39	6.5
11	92.6	40.7	33.2	6.6
12	92.7	36.6	32.8	6.7
13	92.6	34.2	28.8	6.6
14	92.3	32.7	23.6	6.7
15	92.3	29.6	24.1	6.5
16	92	24.4	23	6.6
17	91.9	22.8	21.5	6.7
18	91.9	21.9	20.8	6.4
19	91.7	22.8	19	6.8
20	91.4	20.9	16.6	6.6
21	91.1	20.4	16.2	6.9
22	91.4	18.2	17	6.5
23	91.2	18.7	15.3	6.5
24	91.2	17.4	17	6.6
25	91.1	16.8	19.5	6.4
26	91	20	20.5	6.5
27	91.1	17.4	18.1	6.3
28	91	19.6	20.9	6.5
29	91.5	21	19.7	6.5
30	90.8	21.1	22.8	6.3
31	90.3	20.5	23.7	6.3
Fig 2d																												Fig 2e								Fig 2f									Fig 2g
PK									MK4									Menad										Time (s)	uninhibited	+ 0 uM MK4	+ 2 uM MK4	+ 4 uM MK4	+ 8 uM MK4	+ 16 uM MK4		Time (s)	uninhibited	MK4 only	+ 0 nM FSP1	+ 4 nM FSP1	+ 8 nM FSP1	+ 16 nM FSP1	+ 32 nM FSP1		Time (s)	uninhibited	+ 8 uM a-TOH	+ 8 uM a-TOH	+ 8 uM PK
Time (s)	uninhibited	PK only	+ 0 uM NADH	+ 4 uM NADH	+ 8 uM NADH	+ 16 uM NADH	+ 32 uM NADH	+ 64 uM NADH	Time (s)	uninhibited	MK4 only	+ 0 uM NADH	+ 4 uM NADH	+ 8 uM NADH	+ 16 uM NADH	+ 32 uM NADH	+ 64 uM NADH	Time (s)	uninhibited	Menad only	+ 0 uM NADH	+ 4 uM NADH	+ 8 uM NADH	+ 16 uM NADH	+ 32 uM NADH	+ 64 uM NADH		20	0	0	0	0	0	0		20	0	0	0	0	0	0	0		20	0	0	0	0
20	0	0	0	0	0	0	0	0	20	0	0	0	0	0	0	0	0	20	0	0	0	0	0	0	0	0		140	0.0223	0.01056	0.00334	0.00307	7e-05	0.00155		140	0.0223	0.0132	0.0094	0.00436	0.000914	7e-05	-0.000929		140	0.0223	-0.000921	0.00104	0.00228
140	0.0223	0.0125	0.0134	0.0035	0.00225	0.00209	0.00147	0.00299	140	0.0223	0.0132	0.0127	0.00107	0.000392857	7e-05	0.000928571	0.000207143	140	0.0223	0.01373	0.01169	-6.42857e-05	0.000992857	0.000242857	0.00118	0.000228571		260	0.0467	0.02523	0.00791	0.00463	0.000802143	0.00139		260	0.0467	0.0275	0.0215	0.0132	0.00299	0.000802143	0.000871		260	0.0467	-0.000307	0.00101	0.00626
260	0.0467	0.0322	0.03	0.00691	0.00474	0.00297	0.00336	0.00411	260	0.0467	0.0275	0.0269	0.00124	0.00173	0.000802143	0.00102	0.000571429	260	0.0467	0.02719	0.02886	0.00109	0.000171429	0.000278571	0.000371429	-0.000421429		380	0.0748	0.03832	0.01206	0.00697	0.00105	0.00114		380	0.0748	0.0423	0.0351	0.0226	0.00559	0.00105	0.00169		380	0.0748	-0.000564	0.000757	0.00968
380	0.0748	0.0485	0.0511	0.01216	0.00787	0.00368	0.00501	0.00533	380	0.0748	0.0423	0.0455	0.00306	0.00223	0.00105	0.00166	0.00206	380	0.0748	0.04514	0.04791	0.000914286	0.000892857	0.00114	0.00147	0.000571429		500	0.102	0.0545	0.01301	0.01079	0.00305	0.00348		500	0.102	0.0576	0.0513	0.035	0.00839	0.00305	0.00122		500	0.102	5e-05	0.000357	0.0137
500	0.102	0.0682	0.0716	0.01559	0.01187	0.00708	0.00637	0.00742	500	0.102	0.0576	0.0616	0.00352	0.00316	0.00305	0.00301	0.00197	500	0.102	0.06122	0.06474	0.00212	0.0013	0.00151	0.00159	0.0008		620	0.136	0.07416	0.02174	0.0124	0.004	0.00408		620	0.136	0.0779	0.0682	0.0479	0.0118	0.004	0.00284		620	0.136	0.00158	0.000914	0.0171
620	0.136	0.0922	0.0934	0.02196	0.01538	0.00822	0.00816	0.00934	620	0.136	0.0779	0.0841	0.00485	0.00424	0.004	0.00427	0.00163	620	0.136	0.07807	0.08313	0.00254	0.00206	0.00338	0.000678571	0.000664286		740	0.163	0.09107	0.02673	0.01568	0.00528	0.00531		740	0.163	0.101	0.0852	0.0672	0.0156	0.00528	0.00233		740	0.163	0.000943	0.00187	0.0234
740	0.163	0.114	0.118	0.02824	0.01866	0.0115	0.01087	0.00916	740	0.163	0.101	0.108	0.00632	0.00532	0.00528	0.0039	0.00372	740	0.163	0.09719	0.10926	0.00385	0.00231	0.00321	0.00105	0.00075		860	0.201	0.10965	0.03211	0.01955	0.00694	0.00654		860	0.201	0.119	0.108	0.0793	0.0179	0.00694	0.00255		860	0.201	0.00311	0.00172	0.0283
860	0.201	0.145	0.147	0.03551	0.02252	0.013	0.01316	0.01061	860	0.201	0.119	0.13	0.00866	0.00604	0.00694	0.00501	0.0032	860	0.201	0.11662	0.13476	0.00322	0.00169	0.00359	0.00288	0.000307143		980	0.226	0.13622	0.04	0.02274	0.00836	0.00786		980	0.226	0.147	0.131	0.0957	0.0223	0.00836	0.00436		980	0.226	0.00278	0.00246	0.0342
980	0.226	0.17	0.169	0.04334	0.02596	0.015	0.01498	0.01307	980	0.226	0.147	0.155	0.01058	0.00698	0.00836	0.00549	0.00493	980	0.226	0.14237	0.15639	0.00554	0.00382	0.0067	0.00149	0.000371429		1100	0.26	0.15845	0.04809	0.02639	0.00984	0.00801		1100	0.26	0.172	0.154	0.119	0.0287	0.00984	0.00462		1100	0.26	0.00352	0.00265	0.043
1100	0.26	0.199	0.198	0.04981	0.03171	0.0183	0.01729	0.01592	1100	0.26	0.172	0.178	0.01064	0.00857	0.00984	0.00561	0.00516	1100	0.26	0.16704	0.18325	0.01252	0.00448	0.01011	0.00226	0.00206		1220	0.29	0.18214	0.05642	0.0315	0.01099	0.00976		1220	0.29	0.199	0.178	0.137	0.0356	0.01099	0.00566		1220	0.29	0.00312	0.00274	0.0538
1220	0.29	0.221	0.226	0.05605	0.03656	0.0225	0.02146	0.01644	1220	0.29	0.199	0.211	0.01479	0.00897	0.01099	0.00761	0.00616	1220	0.29	0.19319	0.21363	0.02786	0.0071	0.0153	0.00189	0.00106		1340	0.32	0.20134	0.06514	0.03641	0.01328	0.01079		1340	0.32	0.222	0.2	0.159	0.0427	0.01328	0.00713		1340	0.32	0.00551	0.00386	0.0642
1340	0.32	0.253	0.254	0.06616	0.04156	0.0248	0.02297	0.01909	1340	0.32	0.222	0.237	0.01702	0.01177	0.01328	0.00796	0.00674	1340	0.32	0.21676	0.23591	0.03966	0.01539	0.02099	0.00221	0.00119		1460	0.345	0.22881	0.07116	0.04034	0.0147	0.0119		1460	0.345	0.248	0.23	0.184	0.0496	0.0147	0.00766		1460	0.345	0.00512	0.00423	0.0723
1460	0.345	0.27	0.28	0.07413	0.04659	0.0273	0.02356	0.02244	1460	0.345	0.248	0.255	0.01903	0.012	0.0147	0.00826	0.00792	1460	0.345	0.24804	0.26532	0.05967	0.0287	0.03115	0.00257	0.00132		1580	0.38	0.25171	0.08061	0.04531	0.01629	0.01313		1580	0.38	0.272	0.256	0.203	0.0589	0.01629	0.00839		1580	0.38	0.00634	0.00413	0.0825
1580	0.38	0.311	0.312	0.08614	0.05277	0.0325	0.02914	0.02315	1580	0.38	0.272	0.287	0.01941	0.01257	0.01629	0.00936	0.00758	1580	0.38	0.27486	0.28649	0.08136	0.04332	0.03944	0.00336	0.00205		1700	0.412	0.28495	0.08932	0.04956	0.01881	0.01529		1700	0.412	0.293	0.28	0.227	0.0669	0.01881	0.0088		1700	0.412	0.00723	0.00539	0.0955
1700	0.412	0.339	0.336	0.09129	0.06071	0.035	0.03218	0.02529	1700	0.412	0.293	0.311	0.02353	0.01466	0.01881	0.00962	0.01017	1700	0.412	0.2958	0.31094	0.09971	0.06291	0.05066	0.0038	0.00261		1820	0.441	0.3072	0.10053	0.05365	0.02079	0.01655		1820	0.441	0.33	0.297	0.249	0.0782	0.02079	0.00952		1820	0.441	0.00858	0.00559	0.109
1820	0.441	0.359	0.361	0.10214	0.06744	0.0382	0.03443	0.02734	1820	0.441	0.33	0.331	0.02377	0.01645	0.02079	0.01182	0.01046	1820	0.441	0.32621	0.34297	0.12324	0.08374	0.06625	0.0039	0.00313		1940	0.457	0.3198	0.10563	0.05774	0.02151	0.01609		1940	0.457	0.354	0.326	0.274	0.0868	0.02151	0.0105		1940	0.457	0.00986	0.0063	0.122
1940	0.457	0.378	0.388	0.10989	0.07322	0.0423	0.03976	0.02886	1940	0.457	0.354	0.357	0.02717	0.01851	0.02151	0.01315	0.01196	1940	0.457	0.35145	0.3662	0.14817	0.0994	0.07546	0.00376	0.00335		2060	0.493	0.34883	0.1123	0.06224	0.02311	0.0182		2060	0.493	0.373	0.355	0.288	0.099	0.02311	0.0118		2060	0.493	0.0107	0.00685	0.133
2060	0.493	0.415	0.414	0.1186	0.07781	0.0465	0.04134	0.03304	2060	0.493	0.373	0.378	0.03119	0.02141	0.02311	0.01333	0.01277	2060	0.493	0.37263	0.39496	0.17476	0.12414	0.09307	0.00479	0.00266		2180	0.514	0.36249	0.12279	0.06548	0.02557	0.01904		2180	0.514	0.396	0.354	0.315	0.109	0.02557	0.0124		2180	0.514	0.0109	0.00674	0.147
2180	0.514	0.435	0.439	0.12768	0.08759	0.0513	0.04395	0.03492	2180	0.514	0.396	0.402	0.03366	0.02208	0.02557	0.01471	0.0149	2180	0.514	0.40237	0.41116	0.19465	0.14684	0.10726	0.00579	0.00308		2300	0.558	0.38303	0.12924	0.07064	0.02671	0.01995		2300	0.558	0.427	0.377	0.337	0.12	0.02671	0.0151		2300	0.558	0.0116	0.00766	0.158
2300	0.558	0.453	0.46	0.13549	0.08934	0.0551	0.04451	0.03724	2300	0.558	0.427	0.425	0.03663	0.02307	0.02671	0.0149	0.01629	2300	0.558	0.41715	0.43937	0.21772	0.15743	0.11749	0.00618	0.00206		2420	0.583	0.41461	0.13994	0.07084	0.0285	0.02178		2420	0.583	0.436	0.406	0.35	0.14	0.0285	0.0142		2420	0.583	0.0141	0.00885	0.178
2420	0.583	0.47	0.475	0.14416	0.09859	0.0578	0.04855	0.03851	2420	0.583	0.436	0.45	0.03991	0.02399	0.0285	0.01631	0.01558	2420	0.583	0.43697	0.46117	0.24767	0.17876	0.13322	0.00702	0.00413		2540	0.617	0.43671	0.14649	0.07791	0.03028	0.02276		2540	0.617	0.45	0.423	0.361	0.149	0.03028	0.0174		2540	0.617	0.0153	0.00904	0.182
2540	0.617	0.501	0.499	0.15861	0.09985	0.063	0.05229	0.04268	2540	0.617	0.45	0.467	0.04639	0.0249	0.03028	0.01713	0.01796	2540	0.617	0.45003	0.48899	0.27269	0.19302	0.14791	0.00553	0.00411		2660		0.464	0.14916	0.081	0.03277	0.02446		2660		0.472	0.441	0.38	0.153	0.03277	0.016		2660		0.0153	0.0102	0.204
2660		0.503	0.513	0.16493	0.10921	0.066	0.05499	0.04454	2660		0.472	0.487	0.05169	0.02739	0.03277	0.01754	0.01825	2660		0.46507	0.50422	0.29761	0.21371	0.18354	0.00692	0.00404		2780		0.47456	0.15685	0.08471	0.03326	0.02641		2780		0.499	0.47	0.398	0.165	0.03326	0.0177		2780		0.017	0.0106	0.215
2780		0.537	0.551	0.17581	0.11219	0.0735	0.05748	0.04518	2780		0.499	0.508	0.0559	0.02872	0.03326	0.01931	0.01881	2780		0.49134	0.53278	0.3245	0.22688	0.21968	0.0081	0.0039		2900		0.50259	0.16678	0.08809	0.03467	0.02569		2900		0.512	0.492	0.424	0.176	0.03467	0.018		2900		0.019	0.00981	0.226
2900		0.555	0.564	0.18745	0.12005	0.0748	0.06185	0.04912	2900		0.512	0.534	0.06655	0.03041	0.03467	0.01939	0.02057	2900		0.50595	0.55029	0.34921	0.25224	0.2222	0.00781	0.00402		3020		0.50826	0.17021	0.09399	0.03694	0.02761		3020		0.531	0.499	0.427	0.18	0.03694	0.0198		3020		0.0196	0.0105	0.231
3020		0.585	0.575	0.20251	0.12466	0.0803	0.06214	0.05326	3020		0.531	0.557	0.07437	0.03239	0.03694	0.02109	0.02195	3020		0.53506	0.56751	0.37167	0.27527	0.24734	0.01031	0.0036		3140		0.52091	0.17894	0.09591	0.03676	0.02796		3140		0.543	0.521	0.452	0.188	0.03676	0.0185		3140		0.0217	0.0118	0.243
3140		0.594	0.612	0.21332	0.13033	0.0819	0.06746	0.05516	3140		0.543	0.572	0.08566	0.03441	0.03676	0.0202	0.02156	3140		0.54293	0.57951	0.39026	0.29816	0.25054	0.01256	0.00416		3260		0.54148	0.18443	0.10324	0.04016	0.02937		3260		0.568	0.548	0.465	0.197	0.04016	0.0199		3260		0.0215	0.0125	0.248
3260			0.62	0.21706	0.13761	0.0872	0.07121	0.05647	3260		0.568	0.583	0.0988	0.03597	0.04016	0.02239	0.02319	3260		0.57261	0.60066	0.41694	0.31799	0.26194	0.02429	0.00461		3380		0.56346	0.19379	0.10759	0.04127	0.03079		3380		0.596	0.568	0.482	0.21	0.04127	0.021		3380		0.0224	0.0127	0.263
3380				0.23226	0.14554	0.0917	0.075	0.06176	3380		0.596	0.616	0.11471	0.03719	0.04127	0.02271	0.0252	3380		0.5814	0.62537	0.44574	0.34507	0.28631	0.03983	0.0045		3500		0.57904	0.19774	0.11065	0.04369	0.0327		3500		0.607	0.571	0.496	0.22	0.04369	0.0235		3500		0.0244	0.0119	0.274
3500				0.24491	0.15014	0.098	0.07469	0.06229	3500		0.607	0.628	0.13711	0.0392	0.04369	0.02533	0.02431	3500		0.60689		0.45989	0.3582	0.30656	0.05978	0.00575		3620		0.59258	0.20481	0.10941	0.0451	0.03316		3620		0.631	0.595	0.511	0.237	0.0451	0.0229		3620		0.0257	0.0149	0.287
3620				0.25849	0.15611	0.103	0.07924	0.06657	3620		0.631	0.642	0.15393	0.03926	0.0451	0.02536	0.02549	3620		0.60794		0.48311	0.38335	0.31814	0.07782	0.00496		3740		0.60759	0.21289	0.1149	0.04661	0.03496		3740			0.616	0.532	0.246	0.04661	0.0256		3740		0.0277	0.0151	0.295
3740				0.27091	0.16494	0.109	0.08276	0.06826	3740				0.17854	0.04156	0.04661	0.02484	0.02639	3740		0.62594		0.5105	0.40457	0.33119	0.09834	0.00601		3860		0.6404	0.22312	0.11969	0.04831	0.03589		3860			0.621	0.55	0.254	0.04831	0.0254		3860		0.0279	0.0151	0.303
3860				0.2835	0.17008	0.113	0.08772	0.0713	3860				0.19864	0.04402	0.04831	0.02671	0.02866	3860				0.53202	0.42436	0.35019	0.12361	0.00549		3980			0.23169	0.12054	0.05013	0.03657		3980				0.565	0.266	0.05013	0.0259		3980		0.0286	0.0158	0.318
3980				0.29301	0.17694	0.116	0.08951	0.07311	3980				0.22146	0.04604	0.05013	0.02783	0.02886	3980				0.55896	0.44909	0.37636	0.13826	0.00607		4100			0.23491	0.12256	0.05292	0.03848		4100				0.571	0.277	0.05292	0.0281		4100		0.0289	0.0153	0.33
4100				0.31469	0.18064	0.122	0.09238	0.07711	4100				0.24436	0.045	0.05292	0.02896	0.03082	4100				0.57618	0.4518	0.39501	0.16123	0.00733		4220			0.24003	0.13099	0.05334	0.04006		4220				0.601	0.295	0.05334	0.0294		4220		0.0319	0.0165	0.343
4220				0.32313	0.189	0.126	0.09769	0.07783	4220				0.26752	0.05036	0.05334	0.03208	0.02971	4220				0.59262	0.47959	0.41213	0.18255	0.00689		4340			0.2497	0.12854	0.05456	0.04075		4340				0.611	0.304	0.05456	0.028		4340		0.0336	0.0173	0.349
4340				0.34862	0.19759	0.13	0.10181	0.08401	4340				0.29116	0.05294	0.05456	0.03099	0.03239	4340				0.61762	0.50374	0.42689	0.20709	0.00759		4460			0.25038	0.13514	0.05662	0.04067		4460				0.624	0.312	0.05662	0.0329		4460		0.0347	0.0188	0.365
4460				0.35639	0.19627	0.137	0.10191	0.08205	4460				0.31391	0.05384	0.05662	0.03271	0.03252	4460				0.63011	0.52415	0.45836	0.23109	0.00731		4580			0.26246	0.13862	0.05688	0.04147		4580				0.634	0.329	0.05688	0.0412		4580		0.0349	0.019	0.37
4580				0.38391	0.20639	0.141	0.10428	0.08497	4580				0.33816	0.05552	0.05688	0.03284	0.03437	4580					0.54776	0.46992	0.24864	0.00825		4700			0.26553	0.14254	0.05862	0.04317		4700				0.655	0.338	0.05862	0.064		4700		0.0357	0.0179	0.395
4700				0.40116	0.2107	0.148	0.10863	0.09046	4700				0.36201	0.05694	0.05862	0.03316	0.03502	4700					0.5601	0.48719	0.27414	0.00859		4820			0.26965	0.14545	0.0608	0.04354		4820					0.353	0.0608	0.0866		4820		0.0376	0.0194	0.4
4820				0.42141	0.21991	0.152	0.11096	0.09029	4820				0.38914	0.06248	0.0608	0.03506	0.03511	4820					0.56831	0.50664	0.29576	0.01064		4940			0.27246	0.14583	0.06327	0.04535		4940					0.371	0.06327	0.113		4940		0.0383	0.0204	0.409
4940				0.43537	0.21921	0.157	0.11551	0.09459	4940				0.40949	0.06389	0.06327	0.035	0.03629	4940					0.58889	0.51792	0.32067	0.01159		5060			0.28979	0.15256	0.06294	0.04543		5060					0.386	0.06294	0.136		5060		0.039	0.0206	0.423
5060				0.45512	0.22835	0.159	0.12039	0.09484	5060				0.42388	0.06754	0.06294	0.03559	0.03555	5060					0.60784	0.53871	0.33573	0.01379		5180			0.28811	0.15334	0.06592	0.04778		5180					0.391	0.06592	0.164		5180		0.0425	0.0219	0.441
5180				0.47484	0.2328	0.173	0.12491	0.1026	5180				0.45238	0.0751	0.06592	0.03848	0.03804	5180					0.62376	0.55704	0.35919	0.02279		5300			0.29931	0.15501	0.067	0.04788		5300					0.411	0.067	0.195		5300		0.0413	0.0231	0.447
5300				0.49284	0.23941	0.176	0.12562	0.10387	5300				0.48419	0.084	0.067	0.03887	0.03988	5300					0.62857	0.57006	0.37804	0.03701		5420			0.29545	0.15953	0.06772	0.04809		5420					0.42	0.06772	0.217		5420		0.0448	0.0235	0.459
5420				0.51279	0.24561	0.183	0.12937	0.10623	5420				0.50559	0.09329	0.06772	0.03944	0.03734	5420					0.64464	0.59437	0.39939	0.05344		5540			0.30929	0.1604	0.07044	0.05249		5540					0.429	0.07044	0.244		5540		0.0447	0.0244	0.478
5540				0.53079	0.24868	0.182	0.13317	0.10929	5540				0.51431	0.10411	0.07044	0.0407	0.03931	5540					0.66336	0.61141	0.41409	0.07039		5660			0.31227	0.16707	0.07093	0.05241		5660					0.443	0.07093	0.262		5660		0.0463	0.0249	0.497
5660				0.55954	0.25904	0.192	0.13573	0.11115	5660				0.54485	0.12138	0.07093	0.04087	0.04127	5660						0.61539	0.4375	0.08817		5780			0.32669	0.17146	0.07286	0.05194		5780					0.462	0.07286	0.288		5780		0.048	0.0247	0.495
5780				0.57574	0.26399	0.198	0.13881	0.11694	5780				0.55232	0.13292	0.07286	0.04393	0.04051	5780						0.64683	0.46212	0.10943		5900			0.31814	0.17104	0.07387	0.05394		5900					0.469	0.07387	0.313		5900		0.0483	0.0286	0.514
5900				0.60141	0.27179	0.203	0.14714	0.11541	5900				0.58093	0.15374	0.07387	0.04291	0.04178	5900							0.48038	0.12761		6020			0.32969	0.1734	0.07469	0.05561		6020					0.486	0.07469	0.342		6020		0.0501	0.0273	0.52
6020				0.61364	0.27279	0.207	0.14899	0.11919	6020				0.59594	0.17416	0.07469	0.04331	0.04287	6020							0.49342	0.14614		6140			0.32359	0.17486	0.07611	0.05546		6140					0.501	0.07611	0.37		6140		0.0519	0.0288	0.541
6140				0.63199	0.29029	0.215	0.15153	0.12101	6140				0.61104	0.18732	0.07611	0.04391	0.04304	6140							0.51709	0.1641		6260			0.34586	0.17522	0.08002	0.05809		6260					0.513	0.08002	0.387		6260		0.0546	0.0283	0.543
6260					0.28768	0.221	0.15816	0.12391	6260				0.64091	0.20266	0.08002	0.04505	0.04434	6260							0.52308	0.18323		6380			0.35826	0.18198	0.0791	0.05864		6380					0.54	0.0791	0.414		6380		0.0547	0.0305	0.569
6380					0.29715	0.224	0.15664	0.1285	6380					0.22085	0.0791	0.04696	0.04581	6380							0.54654	0.20375		6500			0.34301	0.18227	0.08013	0.05804		6500					0.545	0.08013	0.435		6500		0.0557	0.0307	0.573
6500					0.30191	0.231	0.16334	0.13515	6500					0.23827	0.08013	0.04751	0.04636	6500							0.56549	0.21902		6620			0.34251	0.18161	0.08323	0.06015		6620					0.552	0.08323	0.461		6620		0.0592	0.0315	0.59
6620					0.31195	0.239	0.16451	0.13484	6620					0.25865	0.08323	0.04807	0.04722	6620							0.58686	0.23944		6740			0.35339	0.18683	0.08117	0.05891		6740					0.557	0.08117	0.48		6740		0.0593	0.0331	0.598
6740					0.31542	0.243	0.17013	0.13973	6740					0.27701	0.08117	0.04911	0.04878	6740							0.58813	0.25617		6860			0.35142	0.18818	0.08486	0.06192		6860					0.577	0.08486	0.493		6860		0.0625	0.0352	0.593
6860					0.32731	0.255	0.17189	0.13837	6860					0.29918	0.08486	0.04943	0.04899	6860							0.6177	0.27441		6980			0.36309	0.19336	0.08723	0.06335		6980					0.591	0.08723	0.51		6980		0.0629	0.0347	0.613
6980					0.34217	0.264	0.17794	0.13926	6980					0.31823	0.08723	0.04948	0.04987	6980							0.62753	0.29037		7100			0.3634	0.19589	0.08879	0.06556		7100					0.602	0.08879	0.542		7100		0.0636	0.036	0.632
7100					0.35061	0.273	0.17817	0.13916	7100					0.3288	0.08879	0.05031	0.05116	7100							0.6285	0.31564		7220			0.37224	0.20151	0.08987	0.06485		7220					0.622	0.08987	0.554		7220		0.0644	0.0371	0.643
7220					0.36264	0.286	0.18474	0.14427	7220					0.34543	0.08987	0.05409	0.04969	7220							0.65676	0.33097		7340			0.37224	0.20244	0.09276	0.06834		7340					0.634	0.09276	0.572		7340		0.0655	0.0381
7340					0.37406	0.294	0.18084	0.15056	7340					0.36576	0.09276	0.05341	0.05037	7340								0.33939		7460			0.37573	0.20281	0.09246	0.06782		7460					0.637	0.09246	0.586		7460		0.0698	0.0425
7460					0.39512	0.31	0.1908	0.15066	7460					0.38677	0.09246	0.05281	0.05194	7460								0.36102		7580			0.3831	0.20034	0.09302	0.06696		7580					0.648	0.09302	0.605		7580		0.071	0.0411
7580					0.39946	0.329	0.1956	0.15309	7580					0.40023	0.09302	0.05551	0.05563	7580								0.38023		7700			0.38323	0.20394	0.09428	0.06811		7700					0.651	0.09428	0.613		7700		0.073	0.0421
7700					0.41818	0.344	0.19334	0.15684	7700					0.41571	0.09428	0.05625	0.05431	7700								0.39893		7820			0.39477	0.2119	0.0967	0.07093		7820					0.657	0.0967	0.657		7820		0.0732	0.0433
7820					0.44015	0.353	0.19719	0.15684	7820					0.43009	0.0967	0.05712	0.05582	7820								0.41418		7940			0.3932	0.21051	0.0971	0.07204		7940						0.0971	0.648		7940		0.0739	0.0445
7940					0.446	0.373	0.20546	0.15818	7940					0.44937	0.0971	0.05781	0.05716	7940								0.43448		8060			0.40754	0.20969	0.10067	0.07532		8060						0.10067			8060		0.078	0.0444
8060					0.476	0.388	0.20827	0.1598	8060					0.44906	0.10067	0.06007	0.05638	8060								0.44809		8180			0.39686	0.21085	0.10406	0.07869		8180						0.10406			8180		0.0802	0.0463
8180					0.48722	0.403	0.20927	0.16705	8180					0.48347	0.10406	0.06006	0.05989	8180								0.47036		8300			0.42047	0.21581	0.10734	0.08186		8300						0.10734			8300		0.0795	0.0462
8300					0.50874	0.425	0.21049	0.16851	8300					0.4901	0.10734	0.06038	0.05868	8300								0.48381		8420			0.40228	0.21434	0.11068	0.08552		8420						0.11068			8420		0.0816	0.0468
8420					0.5142	0.443	0.21676	0.1732	8420					0.50836	0.11068	0.06449	0.05936	8420								0.50411		8540			0.43508	0.21682	0.11579	0.09107		8540						0.11579			8540		0.0836	0.0484
8540					0.53524	0.464	0.22024	0.17354	8540					0.52691	0.11579	0.06392	0.06012	8540								0.51634		8660			0.42545	0.22581	0.12349	0.09819		8660						0.12349			8660		0.0854	0.0492
8660					0.55673	0.477	0.22019	0.17851	8660					0.52833	0.12349	0.0661	0.06376	8660								0.52666		8780			0.42209	0.22511	0.12926	0.10665		8780						0.12926			8780		0.0869	0.0498
8780					0.55974	0.496	0.22508	0.17951	8780					0.54067	0.12926	0.06457	0.06388	8780								0.54814		8900			0.42634	0.22692	0.1396	0.11823		8900						0.1396			8900		0.0887	0.0533
8900					0.5882	0.517	0.22646	0.18414	8900					0.55633	0.1396	0.06813	0.06366	8900								0.5662		9020			0.41956	0.22646	0.14868	0.12431		9020						0.14868			9020		0.0917	0.0535
9020					0.60442	0.536	0.22828	0.18482	9020					0.57501	0.14868	0.06959	0.06177	9020								0.56661		9140			0.42934	0.23645	0.1589	0.13843		9140						0.1589			9140		0.0925	0.053
9140					0.6133	0.541	0.23526	0.18675	9140					0.5856	0.1589	0.06839	0.06462	9140								0.58439		9260			0.43805	0.23097	0.16831	0.14994		9260						0.16831			9260		0.096	0.0536
9260					0.62217	0.56	0.242	0.18926	9260					0.59751	0.16831	0.06934	0.06448	9260								0.60382		9380			0.4383	0.23526	0.18363	0.16541		9380						0.18363			9380		0.0953	0.0565
9380					0.63086	0.573	0.24287	0.18968	9380					0.61192	0.18363	0.06893	0.06546	9380								0.60991		9500			0.44052	0.23684	0.19503	0.17506		9500						0.19503			9500		0.0974	0.0595
9500					0.6404	0.595	0.23983	0.19404	9500					0.61333	0.19503	0.07151	0.06754	9500								0.62329		9620			0.44013	0.23856	0.20685	0.1857		9620						0.20685			9620		0.0978	0.0598
9620						0.614	0.24671	0.19345	9620					0.64456	0.20685	0.07138	0.06769	9620								0.64679		9740			0.45493	0.24394	0.22536	0.20587		9740						0.22536			9740		0.0984	0.0628
9740						0.626	0.24873	0.20087	9740					0.63722	0.22536	0.07139	0.06971	9740								0.64438		9860			0.45088	0.2415	0.23949	0.21529		9860						0.23949			9860		0.104	0.0634
9860						0.635	0.25508	0.20276	9860					0.64745	0.23949	0.07261	0.06965	9860								0.66501		9980			0.45814	0.24391	0.25314	0.23541		9980						0.25314			9980		0.104	0.0652
9980							0.2578	0.20313	9980					0.66088	0.25314	0.07194	0.06994											10100			0.4612	0.2453	0.26604	0.24607		10100						0.26604			10100		0.107	0.0657
10100							0.26178	0.20589	10100					0.65904	0.26604	0.07237	0.07222											10220			0.45157	0.24018	0.28366	0.26031		10220						0.28366			10220		0.11	0.065
10220							0.26087	0.20709	10220						0.28366	0.07451	0.0732											10340			0.46131	0.25352	0.29719	0.27516		10340						0.29719			10340		0.109	0.069
10340							0.26786	0.21071	10340						0.29719	0.07361	0.073											10460			0.46789	0.25011	0.31332	0.29537		10460						0.31332			10460		0.114	0.0706
10460							0.26537	0.20931	10460						0.31332	0.07709	0.07506											10580			0.46779	0.24979	0.32615	0.30585		10580						0.32615			10580		0.115	0.0708
10580							0.26466	0.21444	10580						0.32615	0.07613	0.07506											10700			0.47354	0.25686	0.34462	0.31862		10700						0.34462			10700		0.116	0.0726
10700							0.2752	0.21296	10700						0.34462	0.07955	0.07477											10820			0.47779	0.25625	0.36113	0.33984		10820						0.36113			10820		0.119	0.0744
10820							0.27929	0.21532	10820						0.36113	0.07754	0.07537											10940			0.48008	0.26128	0.3744	0.34981		10940						0.3744			10940		0.124	0.0739
10940							0.28084	0.22271	10940						0.3744	0.08014	0.07734											11060			0.47676	0.26267	0.39048	0.36613		11060						0.39048			11060		0.125	0.077
11060							0.28166	0.21951	11060						0.39048	0.08163	0.07571											11180			0.48871	0.26157	0.4051	0.37974		11180						0.4051			11180		0.128	0.0812
11180							0.2878	0.21859	11180						0.4051	0.08221	0.07772											11300			0.49779	0.27108	0.42019	0.39248		11300						0.42019			11300		0.128	0.0818
11300							0.27845	0.22436	11300						0.42019	0.08277	0.07757											11420			0.48478	0.26815	0.43367	0.40984		11420						0.43367			11420		0.135	0.0839
11420							0.28114	0.22348	11420						0.43367	0.08191	0.07986											11540			0.50626	0.27905	0.45532	0.42346		11540						0.45532			11540		0.137	0.0867
11540							0.29147	0.22426	11540						0.45532	0.08534	0.08056											11660			0.50415	0.28043	0.46524	0.43491		11660						0.46524			11660		0.138	0.0877
11660							0.29661	0.23013	11660						0.46524	0.08439	0.08118											11780			0.50438	0.28354	0.47631	0.44553		11780						0.47631			11780		0.142	0.0862
11780							0.29337	0.23036	11780						0.47631	0.08538	0.08094											11900			0.51119	0.29115	0.49174	0.46416		11900						0.49174			11900		0.146	0.0893
11900							0.29843	0.23308	11900						0.49174	0.08444	0.08264											12020			0.51404	0.29741	0.50392	0.48196		12020						0.50392			12020		0.149	0.0926
12020							0.29479	0.23612	12020						0.50392	0.08546	0.08118											12140			0.53241	0.30011	0.51334	0.49239		12140						0.51334			12140		0.156	0.0924
12140							0.30199	0.24096	12140						0.51334	0.08954	0.08085											12260			0.53914	0.30039	0.51695	0.48726		12260						0.51695			12260		0.157	0.0944
12260							0.30548	0.24034	12260						0.51695	0.08667	0.08336											12380			0.53213	0.30849	0.5418	0.523		12380						0.5418			12380		0.159	0.0953
12380							0.30622	0.24146	12380						0.5418	0.08696	0.0816											12500			0.55703	0.32135	0.55463	0.52849		12500						0.55463			12500		0.164	0.0965
12500							0.31001	0.24235	12500						0.55463	0.08837	0.08372											12620			0.55629	0.32832	0.57004	0.54369		12620						0.57004			12620		0.169	0.0965
12620							0.31514	0.24269	12620						0.57004	0.08801	0.08537											12740			0.55857	0.33886	0.58486	0.55624		12740						0.58486			12740		0.17	0.104
12740							0.31635	0.25134	12740						0.58486	0.0915	0.08618											12860			0.57206	0.34467	0.58359	0.55804		12860						0.58359			12860		0.175	0.106
12860							0.32349	0.24508	12860						0.58359	0.09208	0.08516											12980			0.57434	0.35499	0.59171	0.56017		12980						0.59171			12980		0.187	0.103
12980							0.31836	0.24742	12980						0.59171	0.09366	0.08722											13100			0.59025	0.36864	0.60996	0.58293		13100						0.60996			13100		0.19	0.11
13100							0.31851	0.25092	13100						0.60996	0.09348	0.08789											13220			0.58861	0.36419	0.61977	0.59342		13220						0.61977			13220		0.198	0.112
13220							0.32754	0.25516	13220						0.61977	0.09472	0.0888											13340			0.59287	0.3806	0.62615	0.60088		13340						0.62615			13340		0.199	0.113
13340							0.33219	0.25357	13340						0.62615	0.09439	0.08987											13460			0.60375	0.39514		0.60385											13460		0.206	0.115
13460							0.33509	0.258	13460							0.09464	0.0913											13580			0.62302	0.40109		0.62054											13580		0.213	0.117
13580							0.33624	0.25409	13580							0.09416	0.08934											13700				0.40901		0.62238											13700		0.211	0.119
13700							0.33754	0.25704	13700							0.09666	0.08841											13820				0.42056		0.64412											13820		0.226	0.121
13820							0.34017	0.26257	13820							0.09642	0.08759											13940				0.42469		0.6446											13940		0.235	0.121
13940							0.34497	0.26381	13940							0.09534	0.09054											14060				0.4384		0.65318											14060		0.234	0.128
14060							0.34868	0.26574	14060							0.09705	0.08958											14180				0.44904		0.66669											14180		0.24	0.129
14180							0.35203	0.26434	14180							0.0962	0.08994											14300				0.45706													14300		0.259	0.134
14300							0.34675	0.26713	14300							0.09893	0.09382											14420				0.47095													14420		0.259	0.132
14420							0.35814	0.26536	14420							0.09888	0.09148											14540				0.48289													14540		0.266	0.137
14540							0.35861	0.26763	14540							0.09949	0.09142											14660				0.49759													14660		0.272	0.139
14660							0.36041	0.27617	14660							0.1007	0.09323											14780				0.50364													14780		0.28	0.148
14780							0.36156	0.26896	14780							0.10079	0.0959											14900				0.50489													14900		0.289	0.151
14900							0.36137	0.27616	14900							0.10384	0.09674											15020				0.51818													15020		0.299	0.152
15020							0.36379	0.28106	15020							0.10472	0.09647											15140				0.52321													15140		0.309	0.157
15140							0.3677	0.28008	15140							0.10452	0.09588											15260				0.53507													15260		0.307	0.16
15260							0.36808	0.2813	15260							0.10405	0.09392											15380				0.55432													15380		0.317	0.164
15380							0.37292	0.28236	15380							0.10204	0.09646											15500				0.56539													15500		0.327	0.167
15500							0.37316	0.28491	15500							0.10334	0.09679											15620				0.56194													15620		0.341	0.173
15620							0.37407	0.28394	15620							0.10684	0.09848											15740				0.57223													15740		0.351	0.18
15740							0.37641	0.29009	15740							0.10286	0.09677											15860				0.57525													15860		0.359	0.183
15860							0.38687	0.28804	15860							0.10528	0.09983											15980				0.58892													15980		0.362	0.19
15980							0.38357	0.29442	15980							0.10649	0.09874											16100				0.60886													16100		0.368	0.194
16100							0.38674	0.28774	16100							0.10609	0.09911											16220				0.60587													16220		0.383	0.2
16220							0.38434	0.29094	16220							0.11212	0.10036											16340				0.61706													16340		0.386	0.209
16340							0.39503	0.29789	16340							0.11121	0.10089											16460				0.62311													16460		0.395	0.216
16460							0.3882	0.29281	16460							0.10759	0.10086											16580				0.6243													16580		0.408	0.214
16580							0.39308	0.30157	16580							0.11084	0.10127											16700				0.63445													16700		0.42	0.219
16700							0.39326	0.29962	16700							0.1124	0.09994											16820				0.63521													16820		0.428	0.231
16820							0.39916	0.30144	16820							0.10929	0.10301											16940				0.6411													16940		0.443	0.23
16940							0.39321	0.30685	16940							0.11111	0.10307											17060				0.66239													17060		0.448	0.239
17060							0.40473	0.30695	17060							0.11422	0.10506											17180				0.65871													17180		0.461	0.253
17180							0.40432	0.30188	17180							0.11349	0.10192																												17300		0.467	0.257
17300							0.40931	0.30555	17300							0.1113	0.10739																												17420		0.472	0.263
17420							0.40481	0.30704	17420							0.10869	0.10614																												17540		0.484	0.266
17540							0.40878	0.31186	17540							0.11794	0.10651																												17660		0.491	0.275
17660							0.40633	0.30371	17660							0.11556	0.10349																												17780		0.508	0.279
17780							0.41452	0.31537	17780							0.11777	0.10358																												17900		0.513	0.288
17900							0.41271	0.31352	17900							0.11737	0.10647																												18020		0.521	0.301
18020							0.42438	0.31307	18020							0.11761	0.10775																												18140		0.533	0.305
18140							0.42251	0.32143	18140							0.11945	0.10456																												18260		0.547	0.308
18260							0.41876	0.32002	18260							0.11921	0.10477																												18380		0.555	0.323
18380							0.43489	0.31603	18380							0.12273	0.1077																												18500		0.554	0.322
18500							0.42619	0.32014	18500							0.11861	0.10801																												18620		0.57	0.331
18620							0.42654	0.32621	18620							0.12254	0.10877																												18740		0.574	0.336
18740							0.44356	0.32539	18740							0.12408	0.10763																												18860		0.592	0.356
18860							0.43711	0.32354	18860							0.11827	0.10591																												18980		0.593	0.357
18980							0.43744	0.32962	18980							0.11921	0.10934																												19100		0.604	0.365
19100							0.43711	0.32613	19100							0.12091	0.11151																												19220		0.606	0.374
19220							0.44311	0.33174	19220							0.12371	0.11172																												19340		0.613	0.379
19340							0.43787	0.33206	19340							0.12514	0.11359																												19460		0.635	0.396
19460							0.44199	0.33841	19460							0.12597	0.11123																												19580		0.638	0.403
19580							0.4492	0.33511	19580							0.12378	0.11126																												19700		0.651	0.406
19700							0.45139	0.33441	19700							0.12736	0.11237																												19820		0.657	0.419
19820							0.44612	0.33873	19820							0.12683	0.11334																												19940		0.649	0.427
19940							0.44773	0.33714	19940							0.12816	0.11397																												20060			0.433
20060							0.4526	0.34058	20060							0.12951	0.11163																												20180			0.435
20180							0.45554	0.34276	20180							0.12785	0.11234																												20300			0.445
20300							0.45198	0.34467	20300							0.1333	0.11507																												20420			0.457
20420							0.46155	0.34406	20420							0.13958	0.11369																												20540			0.463
20540							0.46542	0.34453	20540							0.13921	0.11714																												20660			0.472
20660							0.46748	0.34194	20660							0.13706	0.11475																												20780			0.486
20780							0.46735	0.34609	20780							0.14835	0.11458																												20900			0.489
20900							0.47721	0.35073	20900							0.15091	0.11686																												21020			0.503
21020							0.47044	0.35262	21020							0.16051	0.11722																												21140			0.503
21140							0.48191	0.34826	21140							0.17369	0.11759																												21260			0.513
21260							0.47471	0.35457	21260							0.18641	0.11594																												21380			0.524
21380							0.47399	0.35579	21380							0.19719	0.114																												21500			0.531
21500							0.49145	0.35374	21500							0.20694	0.11801																												21620			0.531
21620							0.48281	0.3597	21620							0.22166	0.12131																												21740			0.553
21740							0.48959	0.35332	21740							0.23361	0.11981																												21860			0.56
21860							0.48615	0.35953	21860							0.25135	0.12106																												21980			0.55
21980							0.4738	0.36058	21980							0.25796	0.12012																												22100			0.581
22100							0.501	0.36664	22100							0.28066	0.11589																												22220			0.571
22220							0.50024	0.36164	22220							0.29204	0.11996																												22340			0.577
22340							0.49371	0.3665	22340							0.30504	0.12184																												22460			0.59
22460							0.49197	0.36986	22460							0.32361	0.12161																												22580			0.593
22580							0.49871	0.35795	22580							0.33673	0.12044																												22700			0.598
22700							0.50751	0.36311	22700							0.34999	0.12272																												22820			0.615
22820							0.52097	0.37212	22820							0.35933	0.12416																												22940			0.615
22940							0.52069	0.36715	22940							0.38201	0.12721																												23060			0.623
23060							0.52183	0.36511	23060							0.39332	0.12464																												23180			0.631
23180							0.52604	0.36801	23180							0.40586	0.12044																												23300			0.643
23300							0.54327	0.37433	23300							0.41604	0.12004																												23420			0.644
23420							0.55489	0.36769	23420							0.4331	0.124																												23540			0.653
23540							0.55289	0.36721	23540							0.45006	0.1204																												23660			0.656
23660							0.56491	0.37714	23660							0.45916	0.12641																												23780			0.659
23780							0.5714	0.38157	23780							0.47764	0.12501																												23900			0.668
23900							0.58931	0.37529	23900							0.48069	0.12347																												24020
24020							0.60911	0.37174	24020							0.5006	0.12403																												24140
24140							0.60621	0.37941	24140							0.51073	0.12481																												24260
24260							0.61962	0.3777	24260							0.51725	0.12708																												24380
24380							0.63523	0.3853	24380							0.53276	0.12508																												24500
24500							0.65201	0.37824	24500							0.54387	0.12818																												24620
24620								0.38559	24620							0.56771	0.12821																												24740
24740								0.3832	24740							0.57526	0.1291																												24860
24860								0.38204	24860							0.59225	0.13276																												24980
24980								0.38432	24980							0.59571	0.13131																												25100
25100								0.38454	25100							0.60312	0.12998																												25220
25220								0.38086	25220							0.61434	0.12984																												25340
25340								0.39154	25340							0.62501	0.12954																												25460
25460								0.38223	25460							0.63415	0.13471																												25580
25580								0.38875	25580							0.64083	0.12983																												25700
25700								0.38909	25700								0.13331																												25820
25820								0.39854	25820								0.13404																												25940
25940								0.3956	25940								0.13166																												26060
26060								0.3911	26060								0.13344																												26180
26180								0.38865	26180								0.13243																												26300
26300								0.40108	26300								0.13404																												26420
26420								0.39355	26420								0.13484																												26540
26540								0.40091	26540								0.13262																												26660
26660								0.40016	26660								0.13154																												26780
26780								0.40497	26780								0.13232																												26900
26900								0.39849	26900								0.13096																												27020
27020								0.40568	27020								0.12889																												27140
27140								0.39688	27140								0.13294																												27260
27260								0.4064	27260								0.13214																												27380
27380								0.40908	27380								0.13337																												27500
27500								0.40183	27500								0.13404																												27620
27620								0.40389	27620								0.13346																												27740
27740								0.40533	27740								0.12943																												27860
27860								0.39882	27860								0.13183																												27980
27980								0.40896	27980								0.13081																												28100
28100								0.40235	28100								0.13364																												28220
28220								0.41051	28220								0.13286																												28340
28340								0.40437	28340								0.13449																												28460
28460								0.40728	28460								0.13399																												28580
28580								0.40722	28580								0.13406																												28700
28700								0.40354	28700								0.13168																												28820
28820								0.40721	28820								0.13043																												28940
28940								0.41344	28940								0.13235																												29060
29060								0.41169	29060								0.13666																												29180
29180								0.41691	29180								0.13674																												29300
29300								0.4152	29300								0.13406																												29420
29420								0.41212	29420								0.13353																												29540
29540								0.42628	29540								0.13952																												29660
29660								0.42271	29660								0.13361																												29780
29780								0.42138	29780								0.13311																												29900
[truncated: 3 more columns]
