# Supplementary material for: A non-canonical vitamin K cycle is a potent ferroptosis suppressor
Source: Nature. 2022 Aug 3;608(7924):778–83. doi: 10.1038/s41586-022-05022-3 (PMC9402432; doi:10.1038/s41586-022-05022-3)
Supplement: Supplementary file 8 — Source Data Fig. 3 [file 41586_2022_5022_MOESM8_ESM.xlsx]

## Sheet: Sheet1
Fig 3a
PK (uM)	WT			FSP1KO + mock			FSP1KO +hFSP1 OE
0.01	4.29249	4.79581	3.3037	0.0863795	0.0599531	0.114941	13.3281	16.0265	15.3132
0.03	6.99804	6.43692	6.91047	-0.0606471	0.196142	-0.164858	15.21	17.3614	21.2354
0.1	19.5581	15.6755	16.401	-0.276756	-0.159252	-0.587359	27.2307	30.8413	27.6781
0.3	60.6995	46.8167	46.4005	0.015749	-0.0984448	-0.13747	45.0026	43.855	49.4634
1	61.1308	50.7963	49.599	0.324911	0.130263	0.408994	44.9623	50.5986	52.6379
3	94.2312	89.5916	76.7115	4.6844	4.05925	4.41667	82.3112	72.1369	76.1909
10	96.6004	95.3983	81.6598	86.0386	81.9313	84.4255	88.7264	82.9351	90.7874
MK4 (uM)	786pCW RSL3+VK1			786 FSP1 KO RSL3+VK1			786 FSP1KO + 442hAIFM2 RSL3+VK1
0.01	4.42958	5.82701	7.51995	0.0223156	0.0871803	0.264103	14.0009	14.3149	14.7485
0.03	6.04846	8.37325	8.39939	-0.232819	-0.147721	-0.115101	15.3246	15.7546	17.3671
0.1	20.0332	19.7797	16.6897	-0.489501	-0.403282	-0.528847	20.7387	19.8363	24.4831
0.3	37.128	37.7371	30.8367	0.0470869	-0.0659324	-0.339912	31.6917	35.95	35.9883
1	84.0459	85.6177	76	2.24362	2.93066	3.87512	63.5233	63.7068	70.5968
3	99.7749	97.7279	97.2275	11.0763	11.125	10.932	68.4553	75.9332	70.9581
10	104.13	101.876	96.5824	90.0027	84.3625	91.1933	88.6183	83.1021	86.1354
Fig 3b
PK (uM)	B16F10 wt			GPX4 KO			GPX4 FSP1 DKO
0.01	90.4607	90.99	91.3013	14.0826	11.2914	10.5102	0.176816	0.185286	0.41975
0.03	95.8429	81.0179	96.4189	25.3072	21.6803	16.2367	0.0768852	-0.0248843	0.689604
0.1	97.8715	100.808	112.887	24.5317	30.3428	23.9643	-0.0781984	0.138866	0.0849612
0.3	105.172	101.147	111.698	47.0226	54.2291	48.2969	0.326516	0.524737	0.315814
1	99.697	103.835	94.6173	90.8419	97.2347	81.479	0.679624	0.589278	0.581203
3	99.1762	103.281	96.5272	112.642	101.638	89.157	2.22284	1.69752	1.62293
10	97.4793	87.8934	87.2765	91.8582	84.5642	88.4827	58.3313	68.3171	56.1036
MK4 (uM)	B16F10 wt			GPX4 KO			GPX4 KO FSP1 KO
0.01	67.779	117.502	103.929	13.6897	12.9377	15.5255	-0.0201685	0.479393	0.368346
0.03	95.7331	125.577	129.964	22.2273	28.7133	17.8042	0.335195	0.315268	0.106881
0.1	89.8899	113.733	128.461	71.7834	78.2366	69.0766	1.37453	0.693517	0.364844
0.3	98.8237	118.714	111.647	101.791	105.201	97.0752	84.5634	83.2096	42.2584
1	93.3879	117.867	131.646	107.504	105.603	88.1706	111.23	110.252	103.403
3	80.8939	104.709	114.397	99.9881	102.245	97.7669	99.5965	103.147	97.256
Fig 3c
PK (uM)	PK			PK + warfarin			PK + iFSP1			PK + warfarin + iFSP1
0.01	5.865	6.47025	5.916	4.15889	3.74716	3.96988	3.00715	3.13716	3.46018	2.74834	3.07019	3.02009
0.03	9.19797	10.1717	8.51967	5.14087	5.3493	5.616	2.92137	3.11737	3.41603	2.78364	3.03398	2.87955
0.1	9.25244	14.1367	12.5098	6.16133	6.5749	6.5924	2.8927	3.24117	2.79624	2.46204	2.23107	2.91145
0.3	46.8033	45.2646	49.4426	31.1676	30.6203	32.1225	3.14777	3.51839	3.48249	2.64695	3.07457	3.12095
1	74.5645	70.3809	82.47	70.8687	70.5227	61.1004	12.3527	13.473	10.6763	6.56709	6.73282	5.1452
3	102.172	101.355	99.0959	91.8119	88.2918	73.4324	86.2298	88.7714	79.1164	74.3838	72.08	79.11
10	106.167	107.266	103.329	98.1622	102.099	89.3345	94.0069	94.1685	103.398	94.2369	92.2978	97.2411
MK4 (uM)	MK4			MK4 + warfarin			MK4 + iFSP1			MK4 + warfarin + iFSP1
0	4.97208	4.39557	4.48946	3.3694	3.19672	3.39711	3.35445	3.29396	3.38092	3.01395	3.23011	3.35369
0.01	5.19957	4.99387	5.05604	3.79564	3.8228	3.5038	3.35767	3.21564	3.19105	2.75643	2.99536	3.0131
0.03	5.18384	5.23606	5.29169	3.21456	4.43431	4.2773	3.36426	3.00519	3.15908	2.87739	2.72172	3.18307
0.1	5.44598	5.8746	7.5626	4.53522	4.51799	4.66568	3.133	3.13976	3.31234	2.65288	2.92633	2.87661
0.3	32.7924	21.5391	26.3817	16.1062	17.0089	14.3612	3.46788	3.44141	3.48335	3.12402	2.72165	2.97865
1	67.2225	73.5832	72.4807	68.3841	69.1508	66.7168	10.0977	8.52162	7.27339	5.11349	4.45027	3.88217
3	98.0401	106.612	100.448	97.981	95.1447	98.4922	86.3583	84.2662	80.2489	77.6556	71.4516	74.123
10	109.922	107.77	104.004	100.694	104.128	95.8273	96.6364	102.634	97.3502	92.3723	93.7668	103.379
Fig 3d
iFSP1 [μM]	PK			MK4
0.03	92.8379	106.354	82.4164	73.3371	77.6047	74.9304
0.1	96.9613	91.2645	74.8235	65.7766	64.2488	69.3287
0.2	25.7194	28.2079	24.2856	23.0276	48.2958	52.6808
0.5	23.8855	23.0754	11.5319	24.806	34.2289	48.9006
1	9.45476	10.2687	5.79761	27.0661	36.8872	40.7838
2	7.84472	7.37096	1.36089	23.3366	29.2312	36.5735
5	12.4542	9.20595	6.08931	11.4418	17.4222	12.9889
