# Supplementary material for: A non-canonical vitamin K cycle is a potent ferroptosis suppressor
Source: Nature. 2022 Aug 3;608(7924):778–83. doi: 10.1038/s41586-022-05022-3 (PMC9402432; doi:10.1038/s41586-022-05022-3)
Supplement: Supplementary file 9 — Source Data Fig. 4 [file 41586_2022_5022_MOESM9_ESM.xlsx]

## Sheet: Sheet1
Fig 4a
	WT			FSP1 KO			FSP1 KO + hFSP1 OE
MK4	132.597	158.427	133.968	121.701	132.519	127.321	179.68	173.645	170.912
MK4 epoxide	310.519	430.292	413.095	113.378	146.869	155.625	473.361	448.44	441.344
	WT, warfarin			FSP1 KO, warfarin			FSP1 KO + hFSP1 OE, warfarin
MK4	32.1401	44.5385	37.1587	65.1766	69.6616	69.49	27.1377	29.6839	33.6513
MK4 epoxide	308.353	463.348	409.168	133.375	155.223	162.67	546.623	666.759	710.025
	WT			FSP1 KO			FSP1 KO + hFSP1 OE
MK4/epoxide ratio	2.34183	2.71602	3.08352	0.931605	1.10829	1.2223	2.63447	2.58251	2.58228
	WT, warfarin			FSP1 KO, warfarin			FSP1 KO + hFSP1 OE, warfarin
MK4epoxide/MK4 ratio	9.59403	10.4033	11.0114	2.04636	2.22824	2.34091	20.1426	22.462	21.0995
Fig 4b				Fig 4b, log transformed values
Liver		Plasma		Liver		Plasma
FSP+/-	FSP-/-	FSP+/-	FSP-/-	FSP+/-	FSP-/-	FSP+/-	FSP-/-
30.0772	1.55522	65.6412	0.226655	1.47824	0.191792	1.81718	-0.644635
7.92693	1.69317	6.83105	0.280607	0.899105	0.228699	0.834488	-0.551901
27.7087	0.321587	4.72366	0.215106	1.44262	-0.492702	0.674279	-0.667347
65.2092	1.64033	16.1136	0.303895	1.81431	0.21493	1.20719	-0.517276
19.1435	4.28361	5.4837	0.866918	1.28202	0.63181	0.739074	-0.062022
Fig 4c
baseline		warfarin		warfarin + MK4
(+/-)	(-/-)	(+/-)	(-/-)	(+/-)	(-/-)
10.7	10.7	>96	>96	>96	>96
10.4	10.5	>96	>96	22	>96
10.6	10.5	>96	>96	69	>96
		>96	>96	14.6	>96
		>96	>96	17.8	>96
		>96	>96	18.8	>96
Fig 4d	survival days		survival days		survival days		survival days
+/- vehicle	4	-/- vehicle	6	+/- MK4	>10	-/- MK4	5
+/- vehicle	4	-/- vehicle	4	+/- MK4	>10	-/- MK4	10
+/- vehicle	4	-/- vehicle	5	+/- MK4	>10	-/- MK4	5
+/- vehicle	7	-/- vehicle	3	+/- MK4	>10	-/- MK4	4
+/- vehicle	5	-/- vehicle	4	+/- MK4	>10	-/- MK4	>10
+/- vehicle	6	-/- vehicle	4	+/- MK4	>10	-/- MK4	>10
