# Supplementary material for: A non-canonical vitamin K cycle is a potent ferroptosis suppressor
Source: Nature. 2022 Aug 3;608(7924):778–83. doi: 10.1038/s41586-022-05022-3 (PMC9402432; doi:10.1038/s41586-022-05022-3)
Supplement: Supplementary file 10 — Source Data Extended Data Fig. 1 [file 41586_2022_5022_MOESM10_ESM.xlsx]

## Sheet: Sheet1
Ex Fig1a
concentration [μM]	Lip1			Vitamin D2			Vitamin D3			Thiamine			Riboflavin			Pyridoxine			Nicotinamide			Nicotinic acid			Cyanocobalamin			Folic acid			Biotin			Panthotenic acid			Ascorbate
0.001	10.4785	9.24158	10.1256
0.003	23.687	13.2701	11.3729
0.01	24.2885	24.2595	26.7162																																		6.63583	6.07952	2.92965
0.03	90.0994	76.0948	71.096	2.73196	8.29844	5.21191	8.56653	5.37621	7.20391	7.95292	9.37723	13.6068	7.70465	15.1087	19.6229	15.4863	6.3029	7.28103	6.92717	7.16923	7.17951	8.10589	7.52518	8.29297	10.3952	8.79923	8.17524	12.0485	16.0742	9.65737	12.974	8.99918	7.94787	7.74288	22.2493	15.5252	8.16879	7.05093	6.43351
0.1	91.0253	92.2327	107.099	9.66419	15.7201	9.90387	8.01908	6.96009	8.15444	13.2515	8.96528	3.45913	18.8123	23.3945	12.5683	27.3755	14.4652	10.3155	7.42433	8.63555	7.27468	7.0932	7.79724	9.18568	9.50753	7.28421	8.65285	15.5909	13.1806	19.7902	9.89692	11.5338	9.21277	11.776	24.0953	15.0656	8.1286	8.65023	10.503
0.3	84.8839	87.6094	85.3085	18.4274	8.85544	11.1606	8.47788	7.01181	6.73023	8.77905	14.5577	9.77062	6.60527	18.9694	15.6686	21.8821	23.3571	13.6418	7.08192	7.57982	10.6165	8.80057	7.19697	8.41421	9.52358	8.85472	7.15327	12.4461	16.2657	16.6779	11.4241	11.8664	17.4121	17.7159	10.9546	35.4721	10.7233	9.3238	9.88452
1				3.75888	7.99856	16.1497	8.93777	7.17283	6.72204	7.60812	15.8971	14.736	26.6533	16.8444	17.9778	20.9209	14.4788	15.4159	8.23691	7.60163	17.2365	7.39567	8.66914	7.9824	8.83458	8.54957	6.90678	16.8598	17.4345	4.46841	7.92872	21.1188	19.1433	25.0042	12.7811	25.2481	12.8464	13.3608	13.0812
3				12.3132	20.1122	18.8278	8.32606	8.04765	9.36307	12.3985	13.6791	17.6651	18.8761	19.7521	18.5305	19.891	22.2365	9.74354	7.54022	7.3193	8.97345	8.16981	7.427	8.55408	8.85722	8.27718	7.12528	38.9115	25.1971	21.4232	10.7082	10.6105	17.7883	12.0573	6.46231	6.62088	14.9158	15.969	13.6928
10				12.5549	14.5979	29.9775	8.58199	7.53872	6.91029	15.5152	10.6526	14.7843	17.4265	14.5757	28.3173	15.4381	22.9872	11.4642	9.16596	7.28788	6.90804	7.92315	6.75162	8.86917	10.547	7.27852	7.53529	23.6173	25.2651	12.431	7.16253	13.3256	14.8772	4.337	9.02378	12.856	8.74684	16.4515	16.8264
30				22.978	10.0461	22.397	7.49451	6.4728	5.80795	6.29726	9.34162	18.1134	30.7608	19.5361	13.7605	19.9811	10.4165	13.5971	19.9904	7.55526	8.39407	8.52091	8.03529	8.60789	10.8768	8.74893	7.50947	21.0868	16.0538	23.7517	20.479	15.2123	12.9818	16.2072	7.93574	8.04866	8.80162	14.0953	8.98412
100																																					21.3301	39.6231	28.3983
Ex Fig1b
concentration [μM]	PK			MK4			Menad			Lip1
0.0001										-1.83974	1.07933	0.53846
0.003										-2.43148	-0.0465366	-0.426239
0.001	-2.58401	0.778353	-1.94324	-1.67203	-1.63129	-2.39528	0.521643	0.642938	-0.740091	-3.00165	-0.958954	0.745086
0.003	-2.09929	-3.21613	-3.37866	-1.61155	-2.12214	-1.77769	0.37579	-1.41158	-2.50707	2.03171	-3.09747	-0.0556109
0.01	-1.52412	-3.13306	-0.557706	2.7609	0.991944	-2.46886	-0.780633	-1.5805	-2.30061	3.28695	2.27563	4.41931
0.03	-4.37707	-3.35682	0.126072	9.07255	6.59009	8.69971	-0.536462	-3.74366	-2.77047	19.0287	24.8367	16.6644
0.1	0.271042	-0.490177	-1.10987	79.4424	68.9393	53.5074	-0.671493	-1.1317	-0.225773	102.208	96.5818	83.4658
0.3	14.6461	28.8673	39.1564	109.835	97.6244	74.7119	0.01332	-1.44821	-2.95362	125.995	113.969	102.062
1	59.6775	89.8034	86.2263	135.316	120.471	96.2694	3.14218	2.34764	2.84598	111.825	76.6414	111.534
3	103.053	110.117	123.323	107.286	145.098	87.8075	45.0788	42.218	47.0136
10	70.335	111.059	95.8617	92.2338	82.9135	91.1134
Ex Fig1c	RSL3			Erastin			ML210			ML162			FIN56			BSO			FINO2
(-)	0.0148818	0.0105048	0.0105048	0.0332512	0.0492611	0.0566502	0.00308	0.009498	0.01543	0.005243	0.007684	0.009275	0.0385714	0.0492857	0.0492857	0.08125	0.08125	0.06	0.073628	0.050675	0.038262
PK	0.923548	0.935804	0.886781	0.715517	0.759852	0.752463	0.998232	1.03661	1.01922	0.836995	0.852349	0.854827	1.12714	1.21071	1.18286	1.16375	1.0875	1.095	1.02397	1.04261	1.0028
MK4	1.01897	1.03297	1.0286	0.847291	0.780788	0.857143	0.95444	0.986774	1.02382	0.803485	0.843489	0.839069	1.17214	1.19143	1.26214	1.06625	1.065	1.14625	0.983893	0.980473	1.01492
Menad	0.868398	0.955063	1.01109	0.731527	0.753695	0.713054	0.897606	0.989537	0.943127	0.833403	0.820643	0.818816	1.12929	1.17214	1.22786	0.97125	1.0425	1.0125	0.959869	0.880031	0.896563
Fer-1	0.969069	0.950686	0.888532	0.66133	0.737685	0.73399	0.955164	0.946638	0.97281	0.85528	0.82606	0.853824	1.02214	0.906429	0.968571	1.10125	1.08125	1.1425	0.93204	0.974876	0.948343
Ex fig1 d	Panc-1				NRK49F				C2C12
Erastin (-)	93.0405	101.351	105.608	BSO (-)	95.7728	95.3765	108.851	BSO (-)	96.6451	98.2215	105.133
DMSO	32.4324	38.9189	54.9324	DMSO	3.96301	5.15192	5.01982	DMSO	26.3137	31.6492	25.8286
PK	89.5946	84.1216	89.7973	PK	49.9339	58.2563	57.1995	PK	55.2951	57.3565	58.2053
MK-4	98.7162	78.2432	92.4324	MK-4	96.3012	81.7701	91.5456	MK-4	67.9062	69.1188	67.4212
Menad	71.3514	84.1216	86.5541	Menad	52.576	53.2365	54.2933	Menad	52.6874	51.6266	59.2291
Ex fig 1e	HT22
Glutamate (-)	103.868	96.325	99.8066
DMSO	19.9571	21.8884	33.7983
PK	87.8755	79.8283	78.5408
MK-4	125.215	117.811	125.858
Menad	94.9571	94.9571	109.764
							Jurkat FasL													pfa1 TNFa													L929	PK			MK4			Menad			Nec1s			THP-1	PK
ExFig1f	Staurosporine			17-AAG			uM	PK			MK4			Menad			ZVAD			uM	PK			MK4			Menad			ZVAD			uM													(uM)
Inducer (-)	94.2829	102.422	103.295	100.61	99.8092	99.5803	0.1	20.6991	19.5109	20.6026	19.2616	17.8729	17.8473	17.3122	17.3765	18.4448	26.4487	24.6232	23.0238	0.1	27.0691	22.9145	27.4352	22.9852	23.6634	24.9221	24.0993	21.1716	23.793	22.9255	23.2953	22.7464	0.1	0.850985	0.769147	1.06663	0.579189	0.597352	0.706444	0.638476	0.638644	0.709841	0.872191	1.30462	0.76911	0.003
DMSO	16.9574	14.8256	15.6977	20.0305	17.9702	20.0305	0.3	20.4498	19.9069	20.168	18.8702	18.2927	17.5412	16.4166	16.3879	17.3305	28.0387	28.9396	28.9974	0.3	22.4752	25.0921	23.5048	21.1821	21.9692	23.1204	21.7251	16.1446	19.9607	23.3474	27.3301	24.9012	0.3	0.764238	0.803868	1.30365	0.520947	0.575698	0.478666	0.594216	0.684678	0.648557	1.31675	2.39486	1.68429	0.01
PK	18.5078	15.7946	16.7636	16.5967	19.3438	23.5788	1	20.0355	20.4238	19.6641	18.6916	16.8698	15.8766	15.4762	15.462	15.3114	43.8341	46.2623	46.9796	1	23.2774	21.7971	20.9692	22.491	22.9923	22.1009	20.2436	20.8129	21.4551	30.5063	37.1122	34.4539	1	0.757798	0.734333	1.53953	0.464031	0.453708	0.510904	0.61111	0.654045	0.682195	2.41946	2.61187	2.07718	0.03	53.411	55.8733	56.233
MK-4	16.6667	15.407	17.6357	16.1389	20.4884	22.892	3	20.9526	20.0453	18.4178	18.1263	16.4455	15.9964	14.5005	14.0726	14.6556	61.7472	58.2488	61.6427	3	23.4963	22.9311	19.5612	22.26	21.4823	23.2901	23.4975	22.9941	22.7639	57.7117	55.4965	50.1002	3	0.755166	0.72401	0.953953	0.511875	0.505062	0.412547	0.67316	0.673646	0.662744	2.49212	3.36644	5.25857	0.1	50.8368	59.2069	52.8833
Menad	25.4845	27.3256	25.8721	23.4643	29.3018	25.4101	10	21.905	21.1021	19.3293	18.4123	16.7204	14.9854	11.328	11.5407	11.3085	76.2257	75.408	80.0082	10	23.0596	21.2371	21.9696	19.1698	18.9953	20.208	15.5853	17.7153	19.6145	73.8306	57.9367	55.5039	10	0.811933	0.799388	0.995003	0.515646	0.544711	0.559402	0.682345	0.759496	0.852478	88.7507	85.8934	87.5256	0.3	53.8187	56.241	47.623
Fer-1	22.3837	22.3837	21.6085	18.3136	24.7234	19.9161	30	21.3997	21.5083	19.0204	17.9217	16.832	14.9638	6.46119	7.14793	6.99005	79.3868	77.2542	84.4695	30	24.021	22.6591	20.7834	17.8977	19.9071	16.8292	6.74624	5.31491	7.9812	97.619	102.686	97.5415	30	0.879471	0.835621	1.00407	0.609878	0.689867	0.714938	0.710215	0.765134	0.713444	87.5533	84.2311	101.497	1	51.3404	55.3776	51.3564
							50	21.9416	20.7487	19.6961	14.8587	16.2825	15.7629	6.58022	6.68904	7.51137	78.8025	77.2565	86.3782	50	22.1021	21.547	20.1184	18.0198	17.7574	17.9656	4.88177	5.08666	4.62836	106.952	105.493	107.689	50	0.901592	0.873105	1.06073	0.656322	0.685481	0.60131	1.3968	1.62219	1.00547	81.0107	81.4669	100	3	52.8753	57.4322	49.8055
ExFig1g
uM	PK			MK4			Menad				uM	Lip1			zVAD			Nec1s			mM	NAC
0.01	97.6399	105.862	106.89	95.0174	104.056	106.025	95.0665	94.1453	95.8649		0.01	2.66771	2.69665	2.57817							0.003	3.89924	3.27334	4.1093
0.03	91.359	103.007	99.5813	99.073	105.562	95.365	95.5578	89.8465	93.4698		0.03	2.93536	2.5623	2.71622							0.01	2.55579	2.63823	2.52328
0.1	88.7324	101.979	104.035	95.7126	105.214	107.184	85.4862	86.4688	93.1627		0.1	3.20366	3.1221	4.37334	2.98721	3.8043	2.15977	2.6414	2.57486	3.99791	0.03	13.0412	11.0478	6.97771
0.3	92.8435	99.4671	100.266	99.6524	103.824	102.781	93.8383	91.9345	96.2948		0.3	3.13507	3.24852	3.07119	2.11954	2.84972	2.02063	2.29795	2.3215	2.50107	0.1	71.0209	74.168	72.0765
1	93.8713	107.233	112.943	97.5666	108.806	115.643	95.3122	98.3828	106.858		1	3.09021	3.39557	2.72014	2.08469	2.6016	2.00881	2.30203	2.44378	2.85269	0.3	94.7037	91.3284	78.703
3	90.788	103.464	110.773	98.7254	114.253	110.776	109.928	93.2856	131.73		3				2.33126	2.61115	2.00905	4.54311	3.62323	3.19123	1	83.5229	91.0467	84.0564
10	93.6429	106.662	108.717	100.463	106.605	111.935	4.85159	5.64995	5.77277		10				2.32686	2.48071	2.56378	3.72467	4.19874	4.68278	3	85.8429	87.0634	84.5587
20							3.13204	3.25486	3.4391		30				2.7415	2.72391	2.58023	3.44905	2.48456	4.07071	10	83.7518	77.0547	77.1873
30	95.6985	102.436	108.946	94.2063	97.3349	105.794	5.15865	4.17605	4.05322		100				2.55773	3.46043	2.02096	2.3531	2.77144	3.26181
100	91.2448	83.4793	83.8218	92.1205	88.5284	91.657
Ex fig 1h
uM	Menad + TAM			Menad TAM(-)			uM	Trolox + TAM			Trolox TAM(-)			uM	Dimethyl-menad + TAM			Dimethyl-menad TAM(-)
0.005	19.8509	14.6421	19.2093	112.397	126.698	114.871	0.005	16.7521	16.3982	17.7647	95.1772	111.618	101.344	0.005	4.51833	4.28713	5.01767	106.273	101.018	87.327
0.01	17.4914	17.2965	17.6845	115.088	127.188	110.043	0.01	17.9687	15.3318	16.4171	128.104	112.467	110.676	0.01	4.63125	4.0571	4.23809	94.6905	105.272	112.35
0.02	13.262	17.1813	20.8579	129.6	117.363	123.088	0.02	16.0551	15.0175	11.1444	109.09	90.409	110.582	0.02	3.67216	4.97987	3.86106	105.904	96.8067	89.8864
0.05	20.7268	22.7949	20.9884	130.846	120.167	105.689	0.05	13.4906	13.4629	22.1341	114.776	111.938	98.2873	0.05	4.20045	3.69156	4.02156	99.1879	105.979	108.299
0.1	18.6089	32.0774	35.0013	128.076	132.856	128.816	0.1	13.178	18.459	18.4174	112.763	117.534	100.044	0.1	4.43281	4.342	3.99036	96.4586	108.135	93.6511
0.2	19.844	44.8394	46.1412	113.851	134.013	131.331	0.2	15.7824	17.2653	18.0618	109.437	107.513	115.143	0.2	4.05889	5.31111	4.1129	93.2525	97.4001	99.1626
0.5	52.4002	47.5849	85.4656	126.261	138.799	134.209	0.5	12.6094	16.5505	19.4986	101.627	101.599	114.346	0.5	5.83505	3.15388	3.90111	87.2589	89.3264	100.062
1	112.808	112.759	99.9555	135.991	133.906	135.417	1	26.5027	18.4463	16.4183	94.2614	102.566	95.9272	1	4.23157	4.48799	4.1857	107.054	103.65	84.642
2	116.323	94.23	94.696	138.057	135.386	142.588	2	20.1327	24.3776	22.1861	91.7433	110.392	112.344	2	4.02582	3.66432	3.6526	102.314	89.5332	89.7359
5	111.601	119.065	99.2447	101.922	99.5026	103.913	5	46.5892	38.2014	30.4542	96.0672	104.243	85.2104	5	4.18547	4.1767	3.68465	97.4116	105.917	86.2465
10	59.3835	70.9626	61.2674	103.851	64.0094	54.9446	10	66.6668	66.1026	74.5351	96.2053	117.128	88.9891	10	4.74495	4.71298	3.50685	110.956	92.5593	85.6853
20	3.53691	7.16951	5.39231	5.24175	5.61915	6.2394	20	90.0548	105.173	96.9711	126.624	103.238	93.3255	20	3.99587	3.6703	4.71926	108.197	95.8151	87.1449
50	3.48975	3.8041	3.8751	4.32514	4.63694	4.79	50	83.2982	86.6477	104.943	111.013	130.712	90.7196	50	4.03762	3.95427	4.45741	95.9832	98.4225	87.6909
100	4.96389	5.06202	4.77973	5.08642	5.39175	5.89559	100	85.3315	108.807	104.377	114.335	99.5849	96.8431	100	5.40393	4.92601	4.83451	50.1905	58.1021	54.7893
[truncated: 9 more columns]
