# Supplementary material for: A non-canonical vitamin K cycle is a potent ferroptosis suppressor
Source: Nature. 2022 Aug 3;608(7924):778–83. doi: 10.1038/s41586-022-05022-3 (PMC9402432; doi:10.1038/s41586-022-05022-3)
Supplement: Supplementary file 11 — Source Data Extended Data Fig. 2 [file 41586_2022_5022_MOESM11_ESM.xlsx]

## Sheet: Sheet1
Ex Fig 2a(=the same data set in Fig 1f)
Lipid Class	ID	Precursor Neutral Formula	RT (min)	no RSL3			no RSL3+PK			no RSL3+MK4			no RSL3+Menad			RSL3			RSL3+PK			RSL3+MK4			RSL3+Menad
				R1	R2	R3	R1	R2	R3	R1	R2	R3	R1	R2	R3	R1	R2	R3	R1	R2	R3	R1	R2	R3	R1	R2	R3
PC	PC(18:0_9:0<oxo{9}>)	C35H68NO9P	10.43	291508	170877	332024	162207	88999.5	115763	120265	154251	93034.2	114367	100535	173069	119620	129058	141311	405185	357983	188098	176013	265646	108395	359785	330108	254906
PC	PC(18:1_9:0<oxo{9}>)	C35H66NO9P	8.71	2.53622e+06	1.44984e+06	2.97264e+06	1.48584e+06	668743	1.04208e+06	839990	1.26194e+06	867685	1.06571e+06	933043	1.48512e+06	977256	1.04132e+06	1.10695e+06	4.07709e+06	3.73131e+06	1.8233e+06	1.80455e+06	3.10104e+06	1.31126e+06	4.00856e+06	3.48829e+06	2.41152e+06
PE	PE(18:0_9:0<oxo{9}>)	C32H62NO9P	8.42	1.02347e+06	659912	1.23904e+06	689984	302351	409649	404218	568645	359665	459896	407869	694225	505472	474408	566265	1.45974e+06	1.40504e+06	713126	672641	1.06207e+06	513305	1.3668e+06	1.2861e+06	949326
PE	PE(P-16:0_5:0<oxo{5}>)	C26H50NO8P	7.68	80110.2	39317.2	125312	75546.6	11645.3	30985.3	28563.7	39057.5	20370.9	13361.2	14911.5	41552.9	46694.7	67161.1	49606.1	128118	152824	38720.3	80855.3	124425	38830.2	167761	135586	74473.3
PE	PE(P-16:0_7:0<oxo{7}>)	C28H54NO8P	8.38	96984.5	48698.6	83419.5	69746.4	19513.4	33652.1	26317.9	39728.9	31376.6	39416.6	33808.9	53347	249378	224944	221898	182017	197636	121918	45383.8	90014.6	33914.1	113550	100634	87236.3
PE	PE(P-16:0_10:0<COOH{10}>)	C31H60NO9P	7.8	NA	NA	NA	NA	NA	NA	NA	NA	NA	NA	NA	NA	8911	9099.92	9928.97	NA	NA	NA	NA	NA	NA	NA	NA	NA
PE	PE(P-16:0_13:2<O,oxo{13}>)	C34H62NO9P	9.69	NA	NA	NA	NA	NA	NA	NA	NA	NA	NA	NA	NA	26844.5	16017.6	22026.7	NA	NA	NA	NA	NA	NA	NA	NA	NA
PE	PE(P-18:0_5:0<oxo{5}>)	C28H54NO8P	9.85	8190.58	NA	15368.8	NA	NA	9436.07	3433.4	NA	NA	4118.72	3752.45	4750.04	4000.74	3763.36	3544.13	38512	16204.4	NA	NA	10983.3	NA	41219.5	13998.6	14643.5
PC	PC(16:0_18:1<O>)	C42H82NO9P	16.53	36558.3	26905.7	40198.6	23708	9584.72	17884	17132.7	8353.83	6043.46	23030.8	23751	18678.6	26596.6	0	6710.1	52917	16229.3	42185.7	17785.1	25027.1	25926	35137.5	31666.3	21540.6
PC	PC(16:0_18:1<OH>)-i1	C42H82NO9P	13.48	851178	685644	790355	579629	616110	558483	693894	759680	567272	795739	584639	708398	488752	505480	453022	533177	524473	438542	419792	363655	304269	592321	628789	498935
PC	PC(16:0_18:1<OH>)-i2	C42H82NO9P	14.02	245583	163409	168718	131444	138464	139866	173449	165533	144268	132647	87381.1	134274	210501	292158	342036	169406	184228	115694	124841	114306	97388.8	156778	162100	101167
PC	PC(16:0_18:1<OH>)-i3	C42H82NO9P	15.19	301608	286127	249478	166852	221736	198191	238710	246743	215958	275548	183249	284037	323517	337898	291556	297555	315857	255569	261732	249509	230826	297165	352199	310980
PC	PC(16:0_18:2<O>)	C42H80NO9P	13.26	97915.3	65046.7	21788.2	48064.3	82113.3	39682	55384.6	53462.2	49680.9	124260	53679.6	100771	166928	152766	124932	30658.9	16375.6	NA	17567.7	42424.2	2405.96	9643.25	48961.4	37649.3
PC	PC(16:0_22:5<O>)	C46H82NO9P	13.65	0	6534.76	4536.07	1987.91	0	0	11165.2	15206.2	4720.15	6869.7	5159.63	6151.36	20641.1	26464.2	15089.5	0	7485.72	8526.53	NA	0	0	0	0	NA
PC	PC(18:0_20:3<O{12}>)	C46H84NO9P	14.3	68416	54530.2	73925.9	76763.4	49555.4	53828.1	68317.7	70009.5	48866.8	104192	70064.8	96356.9	55912.8	62851.7	37130.5	46723.7	86264.3	85051.2	56927.6	62158.4	48558	84268.5	147809	79738.6
PC	PC(18:1_18:1<OH>)	C44H84NO9P	13.69	670405	595902	629789	463054	495981	442240	598513	584356	533332	639168	459203	657576	426280	424765	412478	546902	566178	477729	407275	376149	339205	582537	713599	541557
PC	PC(18:1_18:2<O{11}>)	C44H82NO9P	14.36	117178	96707.1	105550	86689.6	72932.4	71342.7	83619.9	107024	93656.5	115698	78878.4	97037.5	131811	98508.8	87747.8	131714	85015.2	67114.8	83497.9	80453	41968	93501.7	111401	92468
PC	PC(18:1_18:2<O>)-i2	C44H82NO9P	13.72	30366.1	19708.1	33385.5	53484.2	38631.5	12289.2	25559.9	40863.4	22625.5	18800.9	13323.3	32988	69709.2	29127	33140.5	14718.2	30195.9	21271.5	30514.1	9928.63	NA	12317.7	51922.6	NA
PE	PE(16:0_18:1<O>)	C39H76NO9P	15.49	22350.9	41355.8	37949.5	35243	39090.4	20569.6	37191.7	41386.2	21004.3	10744.8	24170.5	13761.8	76237.9	106739	53984.4	32345.7	60586.8	38233	26944.4	25297.4	32318.9	36367.7	29761.7	36159.3
PE	PE(16:0_18:1<OH{14}>)	C39H76NO9P	14.86	123742	97137	130332	98071.5	102332	69099.7	117809	127412	107925	157739	92906.2	130221	179310	187244	159938	218424	220711	190987	197482	169418	144676	230529	253604	233062
PE	PE(18:0_18:1<2O>)	C41H80NO10P	14.31	NA	NA	NA	NA	NA	NA	NA	NA	NA	NA	NA	NA	228729	220168	128254	NA	NA	NA	NA	NA	NA	NA	NA	NA
PE	PE(18:0_18:1<OH>)	C41H80NO9P	15.5	192920	136384	187549	139911	165084	143297	158719	207625	134718	174110	162357	148064	644569	747219	689188	253481	213123	210413	143145	151066	108955	231260	254060	224175
PE	PE(18:0_18:2<2O>)	C41H78NO10P	13.67	NA	NA	NA	NA	NA	NA	NA	NA	NA	NA	NA	NA	12840.1	46794.3	18218.2	NA	NA	NA	NA	NA	NA	NA	NA	NA
PE	PE(18:0_18:2<O>)	C41H78NO9P	16.17	26262.2	18949.9	NA	28439.6	NA	4735.21	24384.2	19036.6	8255.16	25296.2	20938.6	7606.37	126082	146492	78042.7	34777.5	NA	NA	18981.6	8582.11	20889.4	10219.8	22145.9	27640.2
PE	PE(18:0_20:3<3O>)	C43H80NO11P	13.33	NA	NA	NA	NA	NA	NA	NA	5805.43	NA	NA	NA	NA	57231.7	76703.5	21020.7	NA	NA	NA	NA	NA	NA	NA	NA	NA
PE	PE(18:0_22:6<O>)	C45H78NO9P	16.73	NA	7392.69	7887.29	NA	NA	6064.8	9477.61	7747.12	NA	9022.23	NA	NA	31117	43316.9	20481.5	18347.6	NA	NA	NA	NA	NA	10683.3	NA	NA
PE	PE(18:1_18:1<2O>)	C41H78NO10P	12.64	NA	NA	NA	NA	NA	NA	NA	NA	1109.66	NA	NA	NA	78822.7	135458	95130.5	NA	NA	NA	NA	NA	NA	NA	NA	NA
PE	PE(18:1_18:1<O>)	C41H78NO9P	15.56	239331	186268	224881	145665	141674	144669	197472	207936	148328	178823	149278	171378	270389	313988	282377	231714	231578	192913	141215	141808	152445	213645	239940	226574
PE	PE(18:1_18:1<OH>)-i1	C41H78NO9P	13.98	315855	271706	297085	222831	213217	215571	293326	308906	220491	304931	261249	331016	366488	386270	361552	326901	345124	276169	198555	191088	183536	297127	339425	325015
PE	PE(18:1_18:1<OH>)-i2	C41H78NO9P	14.41	132358	93109.1	116199	54422.4	96166.6	78316.4	112209	99922	97873.7	142199	73795.3	85764.6	227144	273825	211290	161484	156581	109960	121672	87360.3	106244	207155	194892	152265
PE	PE(18:1_18:2<O>)	C41H76NO9P	14.62	10680.5	NA	20264.4	11616.3	17926.1	10227.9	14270.5	NA	NA	NA	6477.44	NA	92894.8	110698	73446	NA	NA	NA	12125.2	NA	NA	NA	NA	NA
PE	PE(18:1_22:5<OH>)	C45H78NO9P	14.16	NA	NA	NA	NA	NA	NA	NA	NA	NA	NA	NA	NA	13560.2	15687.5	18392.2	NA	NA	NA	NA	7888.56	NA	NA	NA	NA
PE	PE(P-16:0_18:1<OH>)	C39H76NO8P	14.35	1.02696e+06	900180	963196	774432	769616	753503	967004	1.01056e+06	730650	967185	748440	938230	1.4898e+06	1.57747e+06	1.46978e+06	1.39455e+06	1.25432e+06	1.03619e+06	938780	809213	736109	1.34361e+06	1.44241e+06	1.22227e+06
PE	PE(P-16:0_18:2<O>)	C39H74NO8P	14.54	84556.5	76858.1	82505.8	58444.8	76693.9	47188.1	98670.5	102126	53259.2	88458	56106.2	77104.8	328720	310965	240677	120542	99435.6	70403.5	61255.7	77949.5	57331.1	130146	125846	114088
PE	PE(P-16:0_20:4<3O>)	C41H74NO10P	12.1	NA	NA	NA	NA	NA	NA	NA	NA	NA	NA	NA	NA	102312	49201.1	71751.3	NA	NA	NA	NA	NA	NA	NA	NA	NA
PE	PE(P-16:0_20:4<O{11}>)	C41H74NO8P	14.63	30429.1	29300.3	8446.36	15207.4	19103.1	7517.07	10193	17662.2	14898.9	12769.8	15389.8	15977.5	62950.8	44525.2	64477.7	14362.1	11962.8	NA	NA	7999.19	NA	NA	12400.9	10903.3
PE	PE(P-16:0_20:4<O{15}>)	C41H74NO8P	14.25	74688.9	64983.5	64651.9	45061.2	43352.8	49202.1	57450.7	63151.9	26373.9	47786.7	33406.7	55104.3	55540.9	76968.2	97503.3	103531	71527.5	42653.8	NA	29283.2	34562.4	62102.5	94080.7	54826.3
PE	PE(P-16:0_20:4<O>)-i1	C41H74NO8P	13.69	184112	122302	140791	123249	122421	110197	158557	168754	132829	159876	115623	133771	117089	112834	111530	142909	163642	140068	110086	93951.1	53819.8	185573	111233	134997
PE	PE(P-16:0_20:4<O>)-i2	C41H74NO8P	16.17	NA	NA	NA	NA	NA	NA	5653.01	NA	NA	NA	NA	NA	59320.4	66014.7	40597.1	27767.8	NA	NA	NA	NA	NA	NA	NA	NA
PE	PE(P-16:0_20:4<O>)-i3	C41H74NO8P	16.72	109703	68938.7	107125	73702.4	71023.4	63344.3	90942.9	91888.7	82957.6	90996	75394.7	62771.7	144292	158610	121946	133543	158560	75157.3	75892.7	85628.5	101407	147336	171140	114563
PE	PE(P-16:0_20:4<OH{5}>)	C41H74NO8P	15.64	22197.7	19640.5	18274.3	11564.6	20800.4	20457.2	26637.6	20428.5	6180.15	24987.8	28825.1	18510.9	74845.1	103546	86009.8	49820.1	15224.7	32535.6	NA	17161	30937.5	36697.1	40035.1	13365.3
PE	PE(P-16:0_20:4<OH>)	C41H74NO8P	15.17	97404.3	84261.4	87450.4	73581.7	79775	70498.2	96509.9	111972	67477	110339	64080.3	97232.1	103449	67359.8	90877.4	106449	98391.1	83072.1	65002.3	55116.7	40738.3	97858.5	92324.2	86409.7
PE	PE(P-16:0_20:4<OOH>)	C41H74NO9P	12.54	NA	NA	NA	NA	NA	NA	NA	NA	NA	NA	NA	NA	18107.1	21590.5	23328.9	NA	NA	NA	NA	NA	NA	NA	NA	NA
PE	PE(P-16:0_20:5<O>)-i1	C41H72NO8P	14.25	15522.6	6653.24	6655.17	16262.3	4569.48	NA	NA	NA	6972.02	NA	NA	NA	40238.4	25754.8	17153.3	12619	NA	11148.1	NA	8545.94	NA	12814.6	NA	NA
PE	PE(P-16:0_20:5<O>)-i2	C41H72NO8P	15.67	NA	NA	NA	NA	NA	NA	NA	NA	NA	NA	NA	NA	22138.8	6726.68	15387.8	NA	NA	NA	NA	NA	NA	NA	NA	NA
PE	PE(P-16:0_22:3<4O>)	C43H80NO11P	10.77	NA	NA	NA	NA	NA	NA	NA	NA	NA	NA	NA	NA	20055.1	32024.4	39960.1	NA	NA	NA	NA	NA	NA	NA	NA	NA
PE	PE(P-16:0_22:4<4O>)	C43H78NO11P	10.29	NA	NA	NA	NA	NA	NA	NA	NA	NA	NA	NA	NA	54332.2	90957.3	66376	NA	NA	NA	NA	NA	NA	NA	NA	NA
PE	PE(P-16:0_22:4<OH>)-i1	C43H78NO8P	14.9	264260	245706	312037	215105	215051	224074	325663	288987	236723	249285	185115	271969	282334	297759	257134	201105	212684	159056	193870	136083	128362	203161	226153	176222
PE	PE(P-16:0_22:4<OH>)-i2	C43H78NO8P	15.69	42524.2	27675.2	35448.7	26836.9	37561.6	40185.2	43633.3	73508.2	28161	48638.8	28105.3	46384.4	55573.4	42009.3	21882.8	48609.1	34894.5	10480.5	20410.4	24329.4	20147.5	15106.7	55228.3	37922.2
PE	PE(P-16:0_22:4<OH>)-i3	C43H78NO8P	16.7	18715.2	17325.6	9749.44	13373.1	13146.2	14010.6	21176.2	18964.3	9378.28	12344.2	16661.6	NA	101160	112806	70881.2	34433.1	12874.5	16293.6	19558.8	8557.64	11652.3	28689	16890.2	0
PE	PE(P-16:0_22:5<2O>)	C43H76NO9P	12.84	30923.1	30140.9	34932.6	20552.6	12344.5	22075.6	59911	39584	31536.4	41135.5	14994.6	25271.8	42566.8	52223.2	44728.2	NA	NA	NA	NA	6953.55	NA	9958.15	NA	NA
PE	PE(P-16:0_22:5<O>)-i1	C43H76NO8P	16.26	108602	96896.7	105692	77483.3	101566	75835.8	115653	102101	91960.5	82549	61397.9	79748.9	89848.8	81687	61256.2	124203	79688.2	78682	67269.9	42141.5	34357.4	124670	140705	109719
PE	PE(P-16:0_22:5<O>)-i2	C43H76NO8P	16.74	73404.8	60786.2	86380.6	53928.5	57336.3	51696.5	72073.7	69621.8	59612.1	67158.7	54742.9	77322.1	61599.7	68463.5	51084.1	106100	101868	60307.6	92617.3	43780.7	57733.2	77313.2	94322.2	98515.8
PE	PE(P-16:0_22:5<O>)-i3	C43H76NO8P	15.51	34519.5	14561.1	26130.4	36453.5	8516.33	20846.7	36742	29038.5	13304.7	16236.3	16670.4	21880.5	67074.8	40279.6	16010.4	NA	14248.8	NA	10691.8	8456.59	NA	NA	13818	NA
PE	PE(P-16:0_22:5<OH>)	C43H76NO8P	14.61	256635	206885	233429	209487	194314	182816	264097	279806	188509	235874	180844	217773	357677	350032	358898	174798	175317	127231	191665	112901	101412	242049	237433	141140
PE	PE(P-16:0_22:6<3O>)	C43H74NO10P	12.79	NA	NA	NA	NA	NA	NA	NA	NA	NA	NA	NA	NA	28149.2	31554	16584.6	NA	NA	NA	NA	NA	NA	NA	NA	NA
PE	PE(P-16:0_22:6<O>)-i1	C43H74NO8P	13.97	NA	NA	11594.4	19898.8	NA	10353.4	9043.28	NA	30110.4	8581.4	15065.3	8280.07	34890.6	34300.6	28613.7	23127.8	NA	NA	NA	NA	8333.7	NA	NA	NA
PE	PE(P-16:0_22:6<O>)-i4	C43H74NO8P	15.77	35965.1	18028.7	12633	10361.1	19638.3	17600.2	20377.4	10813.1	7784.82	41104	16100.8	9705.1	30770.7	22064.5	48249.3	19372.5	29264.6	29122.5	15397.5	NA	11386	NA	43089.9	NA
PE	PE(P-16:0_22:6<O>)-i5	C43H74NO8P	16.29	NA	NA	NA	7465.55	NA	NA	NA	NA	NA	NA	NA	NA	19469.9	30314.3	18286.4	NA	NA	NA	NA	NA	NA	NA	NA	NA
PE	PE(P-18:0_20:4<O>)	C43H78NO8P	15.48	46727.4	26350.5	22913.6	25761	21208.4	19334.4	44725	45580.6	32896.5	17328.7	34325.7	37898.3	15617.2	11339	8681.18	NA	14872.5	11111.9	9747.83	29289.6	8493	13631.2	NA	NA
PE	PE(P-18:0_20:4<OH>)-i2	C43H78NO8P	16.03	7398.88	6477.69	NA	NA	5189.26	4261	NA	NA	5109.38	NA	6501.54	NA	6892.88	18022.8	15690.2	NA	NA	10502.8	8145	NA	NA	NA	19957.2	NA
PE	PE(P-18:0_20:4<OH>)-i3	C43H78NO8P	16.74	189506	182925	162373	134949	161394	136218	188711	201803	138242	155647	152210	128687	208765	202962	149672	224091	214041	140928	141999	91954.5	119883	220123	206380	151977
PE	PE(P-18:0_22:5<O>)-i1	C45H80NO8P	14.9	NA	NA	NA	NA	NA	NA	NA	NA	NA	NA	NA	NA	10151.2	20749.8	14805.6	11053.9	NA	8270.14	NA	NA	NA	NA	NA	NA
PE	PE(P-18:0_22:5<O>)-i2	C45H80NO8P	16.13	47753.6	33991.5	20797.7	23674.9	9195.82	22083.2	22291.8	25313.3	0	25822.6	6739.33	14436.6	52985.2	67434.1	25555.5	0	0	13536.9	7801.54	8800.17	7321.09	10837.8	0	11294.3
PE	PE(P-18:0_22:5<OH>)	C45H80NO8P	16.7	264523	228015	258436	169410	152476	145286	190583	218406	157321	251342	188749	221610	253528	329090	260373	338563	301047	233222	217402	203216	208658	359455	378823	324253
PE	PE(P-18:0_22:6<O>)-i1	C45H78NO8P	16.2	10982.9	24454.9	35209	13975.2	23450.8	14914.9	7433.73	27897.7	14211	19853.6	5940.8	11911.5	21639.3	45002	14982.4	83073.2	40408.1	74693.2	49005.5	25145.3	34840.9	39900.4	80460.4	46534.1
PE	PE(P-18:0_22:6<O>)-i2	C45H78NO8P	16.7	136128	101310	120438	65500.1	75600	83476.9	123926	114408	73423.8	109967	93209.9	101729	108117	95301.4	82544.3	143848	109521	80209.4	74553.9	68148.4	62710.5	95568	133449	77221.1
PE	PE(P-18:1_20:4<O>)-i1	C43H76NO8P	13.89	60777.5	41353.1	47389.3	47556.9	52832.2	38202.9	55238.2	66766.6	56568	62591.6	34173.9	52822.3	29216.5	24303.2	43464.2	33385.3	37082.1	NA	13682.5	8860.8	17673.3	47419.8	NA	38066.3
PE	PE(P-18:1_20:4<O>)-i2	C43H76NO8P	14.42	16150.2	18953.4	8472.17	11783	13073.7	12763.7	20439.6	NA	12425.4	8715.79	28908.7	13471	25174	34534.9	27267.2	23320.4	NA	NA	9716.29	8986.32	NA	NA	NA	NA
PE	PE(P-18:1_20:4<O>)-i4	C43H76NO8P	15.33	19609.9	27058.1	37803.3	14188	18280	25911.3	25527.1	10173.5	17558.7	17883.6	8687.47	8346.31	19773.7	9232.75	6572.11	31836.5	NA	NA	10800.4	NA	NA	NA	NA	26886.3
PE	PE(P-18:1_20:4<O>)-i5	C43H76NO8P	15.78	7194.88	7951.27	9526.89	12803.1	NA	NA	NA	8030.26	NA	8529.48	6676.67	NA	14011.4	24036.6	9385.39	NA	NA	NA	NA	NA	NA	NA	NA	NA
PE	PE(P-18:1_22:5<OH>)-i1	C45H78NO8P	14.76	78799.9	62913.2	93368	67704.8	58856.6	42656.2	75653.9	95524	41648.9	57002.3	31011.9	78094.1	135085	147703	106365	26728.2	28073.8	NA	8763	10058.6	7526.06	25241.4	NA	17982.8
Ex Fig 2b	Liperfluo intensity						Ex Fig 2c	Medium MDA (nM)				Ex Fig 2d	Iron chelating activity (%)
BSO (-)	1.6446	0.752472	0.584832	1.53968	0.478412		BSO (-)	132.968	147.175	141.073		DMSO	0	3.38983	1.69492
DMSO	3.63754	4.47383	4.93275	3.77552	4.10556		DMSO	374.467	318.55	376.148		DFO	93.2203	98.3051	100
PK	1.8905	0.772151	0.97826	0.632251	0.281915		PK	76.705	78.039	104.582		PK	0	0	0
MK-4	1.37989	1.05831	0.898953	1.67387	0.268216		MK-4	55.423	46.641	63.994		MK-4	0	5.08475	5.08475
Menad	1.36098	1.04799	1.4655	1.49063	0.442886		Menad	41.955	70.638	70.092		Menad	5.08475	3.38983	0
							Fer-1	44.142	56.708	64.197
