# Supplementary material for: A non-canonical vitamin K cycle is a potent ferroptosis suppressor
Source: Nature. 2022 Aug 3;608(7924):778–83. doi: 10.1038/s41586-022-05022-3 (PMC9402432; doi:10.1038/s41586-022-05022-3)
Supplement: Supplementary file 12 — Source Data Extended Data Fig. 3 [file 41586_2022_5022_MOESM12_ESM.xlsx]

## Sheet: Sheet1
Ex Fig 3b
Time (h)	MK-4_Plasma (uM)			MK-4_Liver (nmol/g)			MK-4_Kidney (nmol/g tissue)
0	0.28565	0.002699	0.002474	3.06568	3.51777	4.70535	0.152722	0.254161	0.113585
1	0.018893	0.117409	0.283401	51.6712	8.24112	5.59154	9.37697	9.08232	0.48583
3	0.088619	0.020693	0.031714	71.0616	8.88439	23.4233	39.7998	7.28295	21.7386
6	0.510571	0.051957	2.55286	12.5191	6.47323	20.4431	15.1619	7.74854	2.63158
24	0.053981	0.026541	0.055106	24.7796	8.15565	9.51417	36.4597	3.67296	29.3072
Ex Fig 3d (=the same data set in Fig 1j)
Lipid Class	ID	Precursor Neutral Formula	RT (min)	alb-cre(-) vehicle				alb-cre(-) MK4				alb-cre(+) vehicle				alb-cre(+) MK4
				R1	R2	R3	R4	R1	R2	R3	R4	R1	R2	R3	R4	R1	R2	R3	R4
PC	PC(16:0_4:0<oxo>)	C28H54NO9P	6.88	157895	103141	206004	158404	NA	NA	63217.1	NA	790776	1.37895e+06	1.3199e+06	1.36066e+06	NA	13767.5	NA	NA
PC	PC(16:0_9:0<oxo>)	C33H64NO9P	8.67	91986.4	55844.5	90960	185983	140440	102467	105987	30104.6	740093	232967	658859	1.04756e+06	36519	NA	NA	NA
PC	PC(18:0_7:0<oxo>)	C33H64NO9P	9.7	NA	NA	NA	NA	NA	NA	NA	NA	110337	239404	318898	107977	NA	NA	NA	NA
PC	PC(18:0_9:0<oxo>)	C35H68NO9P	10.68	28356.6	45153.6	18326.2	41746.6	NA	50381.5	13704.7	NA	299020	132973	270024	563963	6785.32	5623.97	7957.61	10336.6
PE	PE(18:0_10:1<oxo>)	C33H62O9NP	10.71	NA	NA	NA	NA	NA	NA	NA	NA	68880.9	14430.7	37047.2	36949.7	NA	NA	NA	NA
PE	PE(18:0_5:0<oxo>)	C28H54NO9P	9.28	16282.7	21408.1	61534.9	56941.6	11747.8	36154.8	64967	16085.9	692918	572903	605855	725417	NA	NA	NA	11357.3
PE	PE(18:0_9:2<oxo>)	C32H58O9NP	9.74	4923.25	NA	8118.66	NA	NA	4889.2	6282.84	NA	243355	76979.7	43490.7	60163.8	NA	NA	NA	NA
PC	PC(16:0_18:1<O>)-i1	C42H82NO9P	15.44	176281	151669	224718	356537	270105	181054	344419	430507	1.31162e+06	987390	752611	1.47717e+06	811987	362906	841525	440318
PC	PC(16:0_18:1<O>)-i2	C42H82NO9P	16.58	907840	103951	162763	231033	1.36142e+06	837495	1.58331e+06	1.8762e+06	1.4507e+06	1.65129e+06	497308	421017	748325	159149	290721	2.58259e+06
PC	PC(16:0_18:1<OH>)-i1	C42H82NO9P	13.58	12748.3	21290.9	NA	84552.2	17478.5	49222.3	170428	67606	2.10451e+06	2.21019e+06	2.39426e+06	1.39022e+06	438478	178398	293005	25585.2
PC	PC(16:0_18:1<OH>)-i2	C42H82NO9P	14.12	69125.1	202411	200246	524596	219516	49222.3	164628	195006	2.92903e+06	3.40888e+06	3.92194e+06	2.34057e+06	1.39208e+06	753584	917330	34751.9
PC	PC(16:0_18:2<ep>)	C42H78NO9P	14.32	NA	NA	NA	NA	NA	NA	NA	NA	429567	289481	208576	245547	104656	22151.9	NA	NA
PC	PC(16:0_18:2<O>)-i1	C42H80NO9P	15	198098	11015.7	31550.1	10128.4	355460	204225	221288	231076	693484	290233	346213	281755	117043	45017.8	143511	295179
PC	PC(16:0_18:2<O>)-i2	C42H80NO9P	15.52	3.97467e+06	825589	593071	680710	6.74158e+06	3.55886e+06	5.83673e+06	7.71282e+06	5.36577e+06	6.02001e+06	1.35906e+06	1.35606e+06	628086	637116	737003	9.72218e+06
PC	PC(16:0_18:2<O>)-i3	C42H80NO9P	15.95	71521.7	19154.2	17908.1	50129.3	181330	50367.4	139754	278253	320673	389992	182416	333908	235722	39572.3	33121.4	289106
PC	PC(16:0_18:2<OH>)-i1	C42H80NO9P	12.57	518688	391690	534972	404894	1.03846e+06	632795	1.24062e+06	1.09182e+06	1.87934e+06	2.56701e+06	2.43612e+06	917730	426288	897487	1.2602e+06	968619
PC	PC(16:0_18:2<OH>)-i2	C42H80NO9P	13.35	652769	537389	722180	755832	1.04562e+06	682625	1.25409e+06	1.02161e+06	3.56346e+07	2.2089e+07	2.35176e+07	1.92778e+07	2.29338e+06	1.45585e+06	2.62941e+06	1.17732e+06
PC	PC(16:0_18:2<OH>)-i3	C42H80NO9P	14.34	1.15667e+06	819410	1.218e+06	1.54122e+06	1.58076e+06	816024	1.83765e+06	1.8614e+06	6.8839e+06	5.1789e+06	5.5037e+06	5.01263e+06	3.38245e+06	2.24383e+06	3.24521e+06	1.53124e+06
PC	PC(16:0_18:2<OOH>)	C42H80NO10P	12.91	402617	289434	469312	399701	731690	294884	882972	536481	4.68066e+06	1.73815e+06	1.40378e+06	1.39258e+06	1.71877e+06	928063	978966	358958
PC	PC(16:0_18:2<oxo>)-i1	C42H78NO9P	13.37	NA	NA	NA	12453.8	NA	15888.5	28899	18731.6	5.26117e+06	937540	743204	2.86323e+06	65155.7	57133.1	80853.5	NA
PC	PC(16:0_18:2<oxo>)-i2	C42H78NO9P	13.79	50275.7	42037	22444.4	16561.6	70481.2	39669.5	35045.7	80534.5	1.07521e+07	6.06279e+06	4.91631e+06	6.01436e+06	142622	74235.4	124609	27098.9
PC	PC(16:0_18:3<OH>)-i1	C42H78NO9P	12.75	NA	NA	NA	NA	NA	NA	18900.1	NA	323767	209039	169022	228242	47292.6	NA	14707.1	NA
PC	PC(16:0_20:3<O>)	C44H82NO9P	14.57	55659.4	134296	159170	253842	108187	69362.7	160474	215572	1.29369e+06	980743	1.3897e+06	1.32935e+06	1.28502e+06	543287	1.02713e+06	110756
PC	PC(16:0_20:4<2O>)	C44H80NO10P	12.77	NA	NA	NA	NA	NA	NA	NA	NA	239682	112855	189547	219983	NA	NA	NA	NA
PC	PC(16:0_20:4<OH,O>)-i2	C44H80NO10P	14.41	NA	NA	14505.5	23775.4	57904.4	NA	67672.9	45689.1	293777	79369.5	36916.5	93775.6	164339	48871.6	NA	NA
PC	PC(16:0_20:4<OH,O>)-i1	C44H80NO10P	13.24	16613.5	13917	23169.3	51767.9	39231.1	55331.4	130815	NA	1.69581e+06	685062	550561	902672	330116	61769.1	NA	NA
PC	PC(16:0_20:4<OH>)-i1	C44H80NO9P	13.02	100430	41398.6	108751	82200.5	179224	183546	350778	351709	266590	228589	307405	150960	71945	211939	261940	216121
PC	PC(16:0_20:4<OH>)-i2	C44H80NO9P	13.51	160336	161694	352704	304258	314041	289203	540302	505041	1.12104e+06	842870	956794	548129	653619	539874	702607	336765
PC	PC(16:0_20:4<OH>)-i3	C44H80NO9P	14.09	605490	386787	824281	754792	1.141e+06	829710	1.54544e+06	1.24171e+06	2.59375e+06	1.75724e+06	1.8702e+06	2.36507e+06	1.75471e+06	1.02951e+06	1.23072e+06	1.06004e+06
PC	PC(16:0_20:4<OH>)-i4	C44H80NO9P	14.81	222737	236495	355715	387711	509319	346948	485837	478824	2.53018e+06	1.74908e+06	1.9078e+06	1.26096e+06	877508	478114	598625	404815
PC	PC(16:0_20:5<OH>)	C44H78NO9P	14.88	NA	NA	NA	NA	NA	NA	NA	NA	679058	310437	223017	383507	24189.6	NA	NA	NA
PC	PC(16:0_22:5<O>)	C46H82NO9P	14.12	15770.1	42638.2	24172.1	48442.4	17399.5	23706.3	NA	16401.6	552941	1.01668e+06	532948	344460	74938.1	160043	162256	NA
PC	PC(16:0_22:6<O>)	C46H80NO9P	15.34	231250	115471	68698.9	126183	115937	115439	83841.2	152026	746046	629885	328734	243080	213531	151888	273787	141472
PC	PC(16:0_22:6<OH>)-i1	C46H80NO9P	13.05	883799	561979	613030	408640	606628	471262	595391	422025	2.21218e+06	1.75692e+06	981231	1.08511e+06	293345	1.22812e+06	1.23239e+06	778808
PC	PC(16:0_22:6<OH>)-i2	C46H80NO9P	13.58	223649	301825	327951	219570	298371	144536	160775	152924	2.2112e+06	1.64413e+06	1.02295e+06	1.0556e+06	106849	556545	507502	191616
PC	PC(16:0_22:6<OH>)-i3	C46H80NO9P	14.2	1.39896e+06	1.29254e+06	1.31228e+06	1.39794e+06	1.59691e+06	1.17614e+06	2.09695e+06	1.27515e+06	1.54931e+06	2.03951e+06	1.19459e+06	929989	1.59176e+06	2.48314e+06	2.317e+06	1.29012e+06
PC	PC(16:0_22:6<OH>)-i4	C46H80NO9P	14.92	202696	191192	300760	311332	304698	210856	273257	183222	2.04947e+06	1.99192e+06	1.32213e+06	1.4873e+06	335593	441873	601676	146830
PC	PC(16:0_22:6<OOH>)	C46H80NO10P	13.22	NA	NA	NA	10569.3	NA	NA	NA	NA	437652	248733	115115	193647	NA	58149.4	NA	NA
PC	PC(18:0_18:2<OH>)-i1	C44H84NO9P	14.38	72944.7	100237	206729	162437	256671	161698	232245	166319	521122	689304	671814	420128	702186	293586	280312	120147
PC	PC(18:0_18:2<OH>)-i2	C44H84NO9P	15	157294	101376	153325	95456.7	250845	140134	155116	156347	1.13238e+07	8.07496e+06	7.03456e+06	6.91613e+06	783105	485588	542610	202826
PC	PC(18:0_18:2<OH>)-i3	C44H84NO9P	15.95	154497	112264	178038	116510	147595	178902	233832	364149	1.85703e+06	1.50784e+06	1.75454e+06	1.41179e+06	203643	163278	144675	298193
PC	PC(18:0_18:3<OH>)-i1	C44H82NO9P	15.32	16549.4	NA	NA	NA	NA	13364.9	NA	17095.7	8.88545e+06	3.9023e+06	2.95961e+06	5.79448e+06	NA	12082.1	NA	90574.4
PC	PC(18:0_18:3<OH>)-i2	C44H82NO9P	16.61	95205.7	NA	NA	22592.2	75219.3	114038	36163.5	68647.1	163557	232995	108404	95353.4	NA	NA	NA	125970
PC	PC(18:0_20:5<OH>)	C46H82NO9P	16.42	NA	NA	NA	NA	NA	NA	NA	NA	401765	303131	178884	253038	NA	NA	NA	NA
PC	PC(18:0_22:6<O>)-i1	C48H84NO9P	14.57	56302	71422.9	93313.7	53544.9	49704.7	121306	28812.3	90712.4	549767	477389	135380	335802	NA	197997	165715	99213.9
PC	PC(18:0_22:6<O>)-i2	C48H84NO9P	15.13	NA	35971.7	48642.4	27912.3	NA	57592.7	NA	NA	382336	368542	297498	255814	23440.1	66513.3	82725.5	37238.9
PC	PC(18:0_22:6<O>)-i3	C48H84NO9P	15.69	82164.3	151539	281498	108208	232575	264730	186132	237371	322879	525424	249041	473859	133584	207407	112056	197375
PC	PC(18:0_22:6<O>)-i4	C48H84NO9P	16.45	NA	NA	32591.2	NA	NA	NA	NA	NA	382631	379964	160312	334809	NA	10539	NA	NA
PC	PC(18:1_18:1<O>)-i1	C44H84NO9P	13.9	NA	NA	NA	NA	NA	NA	NA	NA	80424.2	227359	270597	31119.8	160573	NA	NA	NA
PC	PC(18:1_18:1<O>)-i2	C44H84NO9P	14.4	NA	25058.8	36350.7	20811.5	NA	NA	18622.6	NA	577006	502509	562416	257359	787745	95435.4	NA	NA
PC	PC(18:1_18:1<O>)-i3	C44H84NO9P	15.49	NA	NA	NA	NA	35012.1	9213.27	15159.8	NA	206142	106523	123601	122776	544726	NA	NA	NA
PC	PC(18:1_18:2<O>)-i2	C44H82NO9P	15.78	638029	NA	30334.9	22513.9	607116	337748	398928	981772	668133	1.1088e+06	260162	95110.3	NA	30207.6	13031	1.91156e+06
PC	PC(18:1_18:2<O>)-i1	C44H82NO9P	12.83	NA	9901.49	97421.7	NA	76584.7	30413	74868	52684.2	233196	257986	351973	41196.6	61672.9	36707.6	NA	43815
PC	PC(18:1_18:2<OH>)-i1	C44H82NO9P	13.5	NA	33699.3	34250.9	12233.3	56637.7	NA	135059	101317	4.45601e+06	3.06874e+06	3.29868e+06	1.61178e+06	820763	215050	294474	97988.3
PC	PC(18:1_18:2<OH>)-i2	C44H82NO9P	14.62	144113	117944	127337	90302.3	110289	86471	310872	183805	1.4122e+06	938882	758511	538164	1.14612e+06	198396	236832	247638
PC	PC(18:1_18:3<O>)-i1	C44H80NO9P	13.58	NA	NA	NA	NA	NA	NA	NA	NA	1.00941e+06	143989	124984	340409	NA	NA	NA	NA
PC	PC(18:1_18:3<O>)-i2	C44H80NO9P	13.97	NA	NA	NA	NA	NA	NA	NA	NA	1.83094e+06	900536	684654	575227	NA	NA	NA	NA
PC	PC(18:1_20:4<O>)-i1	C46H82NO9P	13.6	NA	17942.1	11963.7	NA	NA	NA	NA	7148.67	145844	96733.4	33627.4	30130.3	119992	31485.4	18854.6	NA
PC	PC(18:1_20:4<OH>)-i2	C46H82NO9P	14.92	NA	8121.27	31678.5	11545.7	23168.8	NA	31773.6	NA	253775	169706	85011.2	175296	214787	NA	30070	NA
PE	PE(16:0_18:0<ep>)	C39H76NO9P	16.79	338385	58040.8	44954.8	63834.1	330699	532099	557601	735447	476277	554427	325369	154720	98974.9	56533.1	53021.3	795691
PE	PE(16:0_18:1<O>)-i1	C39H76NO9P	14.34	NA	NA	NA	10018.8	NA	NA	NA	28760.7	254722	174440	424856	280670	19117.6	30310.2	20522.1	NA
PE	PE(16:0_18:1<O>)-i2	C39H76NO9P	13.71	NA	NA	NA	NA	NA	NA	NA	NA	85022.1	107055	238165	153994	29645.1	NA	15764.2	NA
PE	PE(16:0_18:1<OH>)	C39H76NO9P	15.4	NA	NA	9861.53	26003	15008.8	35064.6	67032.8	NA	108873	54710.9	142473	157077	17551.9	13095.5	NA	NA
PE	PE(16:0_18:2<ep>)	C39H72NO9P	15.17	383575	NA	NA	9249.78	495206	817830	302628	580687	552501	417579	356364	135231	NA	43947.6	26355.5	1.03287e+06
PE	PE(16:0_18:2<OH>)-i3	C39H74NO9P	12.71	71273.3	NA	54525.4	46729.1	131520	169637	231295	201708	487072	492922	723915	293497	NA	46590.4	36623.2	90653.3
PE	PE(16:0_18:2<OH>)-i2	C39H74NO9P	13.53	52780.4	11000.1	39515.6	33378.8	110197	125914	166070	143647	4.85556e+06	2.15409e+06	3.56186e+06	3.0522e+06	153474	99957.3	101673	125875
PE	PE(16:0_18:2<OH>)-i1	C39H74NO9P	14.53	207135	81856.4	115150	103236	359345	314428	432196	349749	2.40397e+06	1.0079e+06	1.72855e+06	1.85368e+06	266715	75785.8	202257	247423
PE	PE(16:0_18:2<OOH>)	C39H74NO10P	13.24	NA	NA	NA	11478.9	24870	31467.5	42756.6	NA	401437	108201	149769	118909	78154	NA	NA	NA
PE	PE(16:0_18:2<oxo,OH>)	C39H72NO10P	12.12	NA	NA	NA	NA	NA	NA	NA	NA	1.06726e+06	125600	169331	783470	NA	NA	NA	NA
PE	PE(16:0_18:2<oxo>)	C39H72NO9P	13.92	NA	NA	NA	NA	NA	NA	NA	NA	5.26164e+06	1.71505e+06	2.24387e+06	3.72612e+06	NA	NA	NA	17133.1
PE	PE(16:0_20:3<2O>)-i1	C41H76NO10P	12.5	NA	NA	NA	NA	NA	NA	NA	NA	174318	88751.7	89037.8	109801	NA	NA	NA	NA
PE	PE(16:0_20:3<2O>)-i2	C41H76NO10P	13.14	NA	NA	NA	NA	NA	NA	NA	NA	76247.5	105463	228658	78927	NA	NA	NA	NA
PE	PE(16:0_20:3<ep>)-i1	C41H74NO9P	13.66	45073.9	22070.8	83754.5	77336.4	60681.8	55348.8	28103.9	100044	219983	112983	149388	179323	125347	47419.8	82163	115781
PE	PE(16:0_20:3<ep>)-i2	C41H74NO9P	14.36	60696.8	114727	201696	204538	263313	182768	248067	187443	592530	319737	383673	627339	471613	150036	224867	253240
PE	PE(16:0_20:3<O>)	C41H76NO9P	14.87	NA	13911.1	43381.1	50186.6	58242.7	34632.4	15216.4	NA	67751.1	46791.6	90292.8	40996.6	142443	52967.1	63931.7	NA
PE	PE(16:0_20:3<O>)-i1	C41H76NO9P	14.45	NA	NA	NA	NA	NA	NA	NA	NA	42557.9	43439.8	70569.4	54894.4	NA	NA	NA	NA
PE	PE(16:0_20:3<OH,O>)-i1	C41H76NO10P	12.85	13556.4	NA	NA	NA	NA	NA	NA	NA	235869	138994	173164	180504	NA	NA	NA	26844.2
PE	PE(16:0_20:3<OH,O>)-i2	C41H76NO10P	13.45	117395	48734.6	111597	80332.9	145570	170597	127091	201137	162502	230039	296635	185817	94524.5	94970.5	144759	294231
PE	PE(16:0_20:4<OOH>)	C41H74NO10P	13.42	NA	NA	NA	NA	NA	NA	NA	NA	188301	13524.1	22608.1	88873.3	45529.2	NA	NA	NA
PE	PE(16:0_20:4<oxo>)-i1	C41H72NO9P	13.57	NA	NA	NA	NA	NA	NA	NA	NA	304369	39875.9	55444.9	178009	NA	NA	NA	NA
PE	PE(16:0_20:4<oxo>)-i2	C41H72NO9P	15.03	NA	NA	NA	NA	NA	NA	NA	NA	444068	159033	117085	318649	NA	NA	NA	NA
PE	PE(16:0_20:5<O>)	C41H72NO9P	12.59	118455	47386.6	118673	56331.5	95781.7	106349	76496.3	NA	113061	158261	108748	85847.5	56846.6	30550.3	52521.4	63219.6
PE	PE(16:0_22:5<2O>)-i1	C43H76NO10P	12.35	77855.5	29007.9	15765	NA	NA	30676.7	19223.2	35257.2	529613	591982	315528	415873	NA	57803.5	82428.5	58010
PE	PE(16:0_22:5<2O>)-i2	C43H76NO10P	12.93	NA	NA	NA	NA	NA	17855.4	NA	NA	271523	229748	171714	198301	NA	NA	NA	19616
PE	PE(16:0_22:5<2O>)-i3	C43H76NO10P	13.28	NA	NA	NA	NA	NA	NA	NA	NA	71388.2	81730.9	47089.2	16640.3	NA	NA	NA	NA
PE	PE(16:0_22:5<2O>)-i4	C43H76NO10P	13.56	115263	70357.6	105160	55895	171412	188233	109282	122500	140799	171457	251703	138983	51485.7	163891	289654	325156
PE	PE(16:0_22:5<OH>)-i1	C43H76NO9P	13.96	57162.4	40184.4	42581.6	40409.5	63910.8	50907.8	49752.7	86232.1	427677	758017	385077	328357	24790.5	27397.4	55002.9	68934.3
PE	PE(16:0_22:5<OH>)-i2	C43H76NO9P	14.32	14511	0	0	28302.6	3618.05	0	0	0	87712.3	278001	125236	62113.4	63269.7	16716	15057.9	37423
PE	PE(16:0_22:5<OH>)-i3	C43H76NO9P	14.81	22221.7	23593.7	46344.4	55299.7	30749.7	32812.9	43995	0	192534	204020	99107.6	159421	131040	56647.4	33463.3	21859.7
PE	PE(16:0_22:6<2O>)	C43H74NO10P	11.82	64433.9	13104.1	68536.3	35765.7	28597.1	52469.8	0	0	1.31714e+06	564831	148348	952294	187001	63702.1	0	20300.8
PE	PE(16:0_22:6<O>)	C43H74NO9P	15.54	161870	10542.1	49104.3	71890.8	98216.6	106715	153596	125759	813707	541541	432368	535236	225740	47973.1	105015	155408
PE	PE(16:0_22:6<OH>)-i1	C43H74NO9P	13.21	1.72275e+06	678482	897118	730198	1.00034e+06	1.43479e+06	1.22798e+06	1.19571e+06	3.58982e+06	3.09744e+06	1.62452e+06	2.81494e+06	632929	889988	1.04125e+06	1.37802e+06
PE	PE(16:0_22:6<OH>)-i2	C43H74NO9P	13.74	398465	232471	326946	195480	334323	387771	385262	466296	2.25147e+06	1.23645e+06	978168	839084	246764	193613	461137	482406
PE	PE(16:0_22:6<OH>)-i3	C43H74NO9P	14.33	2.70582e+06	1.2383e+06	2.04157e+06	1.60843e+06	2.62941e+06	2.63588e+06	2.68172e+06	2.75432e+06	1.84953e+06	2.2052e+06	2.03941e+06	3.49637e+06	2.65778e+06	2.07512e+06	1.87098e+06	2.664e+06
PE	PE(16:0_22:6<OH>)-i4	C43H74NO9P	15.13	192750	102682	179181	99464.7	167845	206464	229360	125918	2.20715e+06	1.47405e+06	1.0119e+06	1.62389e+06	159895	172832	253822	196757
PE	PE(18:0_18:1<2O>)-i1	C41H80NO10P	12.69	NA	NA	NA	NA	NA	NA	NA	NA	125355	108748	77357.3	119482	NA	NA	NA	NA
PE	PE(18:0_18:1<2O>)-i2	C41H80NO10P	13.78	NA	NA	NA	NA	NA	NA	NA	NA	484424	610072	880239	394544	NA	NA	NA	NA
PE	PE(18:0_18:1<2O>)-i3	C41H80NO10P	14.12	NA	NA	NA	NA	NA	NA	NA	NA	166001	224852	239695	103377	NA	NA	NA	NA
PE	PE(18:0_18:1<2O>)-i4	C41H80NO10P	14.61	NA	NA	NA	NA	NA	NA	NA	NA	82442.3	54230.4	46717.5	93976.2	NA	NA	NA	NA
PE	PE(18:0_18:1<O>)	C41H80NO9P	14.16	11164.8	NA	NA	NA	NA	NA	NA	NA	193325	173879	258411	165332	NA	31025.2	NA	NA
PE	PE(18:0_18:1<OH,ep>)	C41H78NO10P	14.84	NA	32535.2	36240.2	28872.7	19304.5	26893.9	37968.7	14744.3	898332	295547	452798	442841	94516	29532.3	NA	15602.4
PE	PE(18:0_18:1<OH>)-i1	C41H80NO9P	15.41	NA	NA	NA	NA	NA	NA	NA	NA	100572	127594	204288	203463	19917.5	NA	28009.2	NA
PE	PE(18:0_18:1<OH>)-i2	C41H80NO9P	15.81	65893.5	6207.01	22448.7	51232.7	57758.5	56238	85337.6	42746	137276	131590	337967	114962	317975	74223.8	179406	58480.6
PE	PE(18:0_18:1<OH>)-i3	C41H80NO9P	16.56	32384.6	0	0	0	40489.1	34746.2	50631.7	69626	103732	89859.6	199986	109729	23467.3	NA	16001.9	77751.1
PE	PE(18:0_18:2<ep>)	C41H76NO9P	15.12	275322	9892.78	11894.4	10593.1	223299	271002	138865	309336	2.38434e+06	1.22567e+06	1.26833e+06	2.69139e+06	75392.7	19694.7	66999.1	380572
PE	PE(18:0_18:2<OH,O>)	C41H78NO10P	13.54	NA	NA	NA	NA	NA	NA	NA	NA	7.72102e+06	4.42909e+06	5.40627e+06	7.68978e+06	NA	NA	NA	NA
PE	PE(18:0_18:2<OH>)-i1	C41H78NO9P	13.39	NA	NA	NA	NA	NA	NA	NA	NA	2.12905e+06	1.25294e+06	1.88729e+06	1.38982e+06	26732.1	NA	82009	NA
PE	PE(18:0_18:2<OH>)-i2	C41H78NO9P	14.44	34374	67765	84581.2	95413.7	89654	63180.6	174048	132282	707913	496481	701987	451474	344855	155581	193388	47847.1
PE	PE(18:0_18:2<OH>)-i3	C41H78NO9P	15.29	113325	13368.4	88558.4	16666.7	262066	152807	260629	382034	4.73493e+06	2.51056e+06	2.88332e+06	3.80286e+06	185824	72309.4	170893	552256
PE	PE(18:0_18:2<OH>)-i4	C41H78NO9P	16.15	67209.1	14500	NA	44841.7	92808.2	82709.1	161800	NA	2.48345e+06	1.38744e+06	1.83704e+06	2.21444e+06	51793.5	59171.7	38322.6	151645
PE	PE(18:0_18:2<oxo>)	C41H76NO9P	15.62	NA	NA	NA	NA	NA	10607.3	NA	NA	3.52756e+06	1.62383e+06	1.96492e+06	3.22695e+06	NA	NA	NA	NA
PE	PE(18:0_18:3<O>)-i3	C41H76NO9P	13.71	NA	NA	NA	NA	NA	NA	NA	NA	1.54427e+06	597248	684184	1.13e+06	NA	NA	NA	NA
PE	PE(18:0_18:3<O>)-i1	C41H76NO9P	16.1	NA	NA	NA	NA	NA	NA	NA	NA	198134	28929.3	68882.4	115001	NA	NA	NA	NA
PE	PE(18:0_18:3<O>)-i2	C41H76NO9P	16.87	132086	15903	33546.7	10989.4	87226.7	192615	58198.7	128411	307256	270328	196430	295822	NA	37380.3	13048.3	227764
PE	PE(18:0_18:3<OH,O>)-i1	C41H76NO10P	13.43	NA	NA	NA	NA	NA	NA	NA	NA	645900	120232	203144	558137	NA	NA	NA	NA
PE	PE(18:0_18:3<OH,O>)-i2	C41H76NO10P	13.83	NA	NA	NA	NA	NA	NA	NA	NA	2.40741e+06	787729	896048	2.88554e+06	NA	NA	NA	0
PE	PE(18:0_18:3<OH,O>)-i3	C41H76NO10P	14.39	NA	NA	NA	NA	NA	NA	NA	NA	575278	127585	355589	586602	NA	NA	NA	NA
PE	PE(18:0_20:3<3O>)	C43H80NO11P	12.91	NA	NA	NA	NA	NA	NA	NA	NA	4.9252e+06	3.06893e+06	2.1368e+06	5.2827e+06	NA	NA	NA	NA
PE	PE(18:0_20:4<2OH,O>)-i1	C43H78NO11P	11.85	NA	NA	NA	NA	NA	NA	NA	NA	757169	402283	93500.1	1.00101e+06	NA	NA	NA	NA
PE	PE(18:0_20:4<2OH,O>)-i2	C43H78NO11P	12.89	NA	NA	NA	NA	NA	NA	NA	NA	2.76298e+06	1.02193e+06	969488	2.79603e+06	NA	NA	NA	NA
PE	PE(18:0_20:4<3O>)-i1	C43H78NO11P	12.33	NA	NA	NA	NA	NA	NA	NA	NA	549571	237985	159372	634568	NA	NA	NA	NA
PE	PE(18:0_20:4<3O>)-i2	C43H78NO11P	12.63	NA	NA	NA	NA	NA	NA	NA	NA	443258	285062	139007	498781	NA	NA	NA	NA
PE	PE(18:0_20:4<3O>)-i3	C43H78NO11P	13.5	NA	NA	NA	NA	NA	NA	NA	NA	1.67679e+06	1.10027e+06	706570	2.61113e+06	NA	NA	NA	NA
PE	PE(18:0_20:4<O>)-i1	C43H78NO9P	14.94	123000	53408.5	126174	64891.2	170190	110746	184191	264656	370780	383830	381258	369575	75614	47883.5	65940.1	167538
PE	PE(18:0_20:4<O>)-i2	C43H78NO9P	16.12	497293	606937	977624	780716	946907	832741	1.38809e+06	1.71648e+06	2.19389e+06	1.95213e+06	1.45332e+06	2.25496e+06	757345	1.38558e+06	887858	1.24142e+06
PE	PE(18:0_20:4<OH>)-i1	C43H78NO9P	15.41	241670	198228	1.93935e+06	165556	310179	333174	304373	406721	1.06381e+06	695083	438138	911137	265721	462191	719208	625552
PE	PE(18:0_20:4<OH>)-i2	C43H78NO9P	16.73	922593	1.14009e+06	1.83043e+06	847499	1.24484e+06	1.42505e+06	2.3643e+06	2.68029e+06	8.50357e+06	5.35199e+06	5.04116e+06	9.17755e+06	2.72705e+06	1.56867e+06	2.05717e+06	2.45113e+06
PE	PE(18:0_20:4<OOH>)-i2	C43H78NO10P	16.09	NA	NA	NA	10157.4	13776.4	10727.9	NA	NA	118160	43251.2	44661.9	36691.8	45239.9	NA	NA	NA
PE	PE(18:0_20:5<OH>)-i1	C43H76NO9P	15.27	NA	NA	NA	NA	NA	NA	NA	NA	650015	174644	60944.5	741904	NA	NA	NA	NA
PE	PE(18:0_20:5<OH>)-i2	C43H76NO9P	16.66	11322.2	0	22756.8	11077.6	11326.6	7951.6	17200.1	15871.3	7.27732e+06	2.49382e+06	3.46001e+06	6.2267e+06	160426	0	47997.9	56989
PE	PE(18:0_22:5<3O>)	C45H80NO11P	12.88	NA	NA	NA	NA	NA	NA	NA	NA	781552	422585	147612	473497	NA	NA	NA	NA
PE	PE(18:0_22:5<OH>)	C45H80NO9P	15.74	53968.5	23749	42605.8	45947.5	32627.7	205978	190721	79252.9	733314	1.09804e+06	688797	582689	80638.7	208247	148881	103002
PE	PE(18:0_22:5<OH>)-i2	C45H80NO9P	16.72	184502	224440	199988	132245	179075	411584	235906	249733	909467	817332	730742	740129	468735	193905	599324	581391
PE	PE(18:0_22:6<O>)-i1	C45H78NO9P	14.91	474331	173820	279490	198700	485874	516182	406022	407095	1.58877e+06	1.36417e+06	709527	1.21884e+06	74883.6	227419	242463	458349
PE	PE(18:0_22:6<O>)-i2	C45H78NO9P	15.4	133718	101758	252368	52806.9	165796	293677	146217	223744	433146	433748	312236	243444	46573	136910	188443	357369
PE	PE(18:0_22:6<O>)-i3	C45H78NO9P	16.11	865375	551548	764197	622136	1.03768e+06	1.62721e+06	1.38301e+06	1.77716e+06	1.13666e+06	1.61582e+06	954829	864470	589481	1.01819e+06	849885	1.13151e+06
PE	PE(18:0_22:6<OH>)	C45H78NO9P	16.76	534648	539450	764197	405818	488013	840258	680566	890652	7.31573e+06	5.95109e+06	3.26243e+06	7.43458e+06	1.05623e+06	636265	781622	870151
PE	PE(18:0_22:7<OH>)	C45H76NO9P	16.77	NA	NA	NA	NA	NA	NA	NA	NA	2.3466e+06	2.05142e+06	1.05584e+06	1.33999e+06	NA	NA	NA	NA
PE	PE(18:1_18:1<ep>)	C41H76NO9P	14.71	134763	34556.1	104531	9707.35	106143	154132	200082	175193	1.12708e+06	546550	1.03166e+06	593366	206462	13400.4	119866	196479
PE	PE(18:1_18:1<O>)-i1	C41H78NO9P	14.09	NA	NA	NA	NA	NA	NA	NA	NA	73579.2	62563.1	198604	88822.6	19623.9	NA	NA	NA
PE	PE(18:1_18:1<O>)-i2	C41H78NO9P	14.6	NA	NA	NA	NA	NA	NA	NA	NA	278715	198811	565760	213210	136884	56252.8	NA	NA
PE	PE(18:1_18:2<2O>)-i2	C41H76NO10P	12.06	NA	NA	NA	NA	NA	NA	NA	NA	1.58314e+06	803929	1.55978e+06	792722	NA	NA	NA	NA
PE	PE(18:1_18:2<ep>)	C41H74NO9P	14.11	NA	NA	NA	NA	NA	NA	NA	NA	1.4638e+06	500226	876475	739952	NA	NA	NA	NA
PE	PE(18:1_18:2<O>)-i1	C41H76NO9P	12.94	60442.8	21579.8	30467.6	NA	110500	58685.7	167404	208324	336336	329746	608557	107720	NA	20451	51983.5	150083
PE	PE(18:1_18:2<O>)-i2	C41H76NO9P	15.92	45445.2	NA	NA	9303.51	45221.9	125327	99628.4	174470	58947.8	64774.4	23332.5	9995.33	NA	NA	NA	191402
PE	PE(18:1_18:2<OH,O>)-i1	C41H76NO10P	10.85	NA	NA	NA	NA	NA	NA	NA	NA	596471	236184	476417	464232	NA	NA	NA	NA
PE	PE(18:1_18:2<OH>)	C41H76NO9P	13.72	34043.8	NA	NA	NA	NA	11441.7	84699.8	138600	2.12677e+06	1.19874e+06	2.09427e+06	1.18923e+06	NA	13683.8	146157	138477
PE	PE(18:1_18:3<O,OH>)	C41H74NO10P	12.75	NA	NA	NA	NA	NA	NA	NA	NA	244428	22621.1	75600.3	54801.4	NA	NA	NA	NA
PE	PE(18:1_18:3<O>)	C41H74NO9P	13.79	NA	NA	NA	NA	NA	NA	NA	NA	1.0173e+06	221703	371881	486399	NA	NA	NA	NA
PE	PE(18:1_20:3<2O>)	C43H78NO10P	13.68	NA	9982.97	57447.4	23454	NA	21406.2	34569.8	66037.4	118081	65207.7	115071	62127.8	133589	37936.7	93755.2	78451.5
PE	PE(18:1_20:4<O>)-i3	C43H76NO9P	14.63	145438	223535	446463	302792	311302	173294	438302	522749	679369	279827	339667	703728	1.52925e+06	365110	695998	590263
PE	PE(18:1_20:4<O>)-i4	C43H76NO9P	15.14	61480.7	111285	187176	127900	71818.1	52674.3	287119	190478	703450	347860	288994	484654	1.13161e+06	128160	358271	281188
PE	PE(18:1_20:4<OH>)-i1	C43H76NO9P	13.45	NA	NA	NA	NA	NA	NA	NA	49315.4	34051.8	87693.7	74839.4	30271.7	NA	NA	29467.5	31458.2
PE	PE(18:1_20:4<OH>)-i2	C43H76NO9P	13.9	69930.9	65179.4	175303	54366.1	121171	103295	155903	239306	269733	241149	228518	244751	453116	176960	353800	323650
