# Supplementary material for: A non-canonical vitamin K cycle is a potent ferroptosis suppressor
Source: Nature. 2022 Aug 3;608(7924):778–83. doi: 10.1038/s41586-022-05022-3 (PMC9402432; doi:10.1038/s41586-022-05022-3)
Supplement: Supplementary file 13 — Source Data Extended Data Fig. 4 [file 41586_2022_5022_MOESM13_ESM.xlsx]

## Sheet: Sheet1
Extended Fig 4a
ALT		Necrotic area(%)		Gr-1 cells/HPF
vehicle	MK4	vehicle	MK4	vehicle	MK4
2249	135	21.81	0.65	22.8	14.4
429	546	13.52	6.67	4.6	20.8
1297	1730	19.34	28.21	14.8	28.6
1803	1005	28.57	6.16	49	26
2296	306	36.74	0	85.4	13.6
1938	16	22.31	0.22	66.6	7
3168	87			58.6	2.4
Extended Fig 4b
Creatinine				Urea				Tissue damage score
sham-vehicle	sham-MK4	IR-vehicle	IR-MK4	sham-vehicle	sham-MK4	IR-vehicle	IR-MK4	sham-vehicle	sham-MK4	IR-vehicle	IR-MK4
19	21	62	62	6.9	8.5	48.2	49.8	0	0	8.5	6
22	18	136	45	8.7	8.6	59.1	41	0	0	8	4.5
18	18	72	50	6.1	6.7	48.5	40.2			7.5	7
		173	65			82.1	47.4			9.5	8
		89	57			49.5	54.1			10	6.5
		298	49			101.5	36.4			7.5
		58	31			39.3	21.3
		105	85			61.2	44.7
