# Supplementary material for: A non-canonical vitamin K cycle is a potent ferroptosis suppressor
Source: Nature. 2022 Aug 3;608(7924):778–83. doi: 10.1038/s41586-022-05022-3 (PMC9402432; doi:10.1038/s41586-022-05022-3)
Supplement: Supplementary file 14 — Source Data Extended Data Fig. 5 [file 41586_2022_5022_MOESM14_ESM.xlsx]

## Sheet: Sheet1
Ex Fig 5c								Ex Fig 5											Ex Fig 5c
wavelength	Menad 100 μM	Menad 200 μM	Menad 300 μM	menadiol 100 μM	menadiol 200 μM	menadiol 300 μM		wavelength	Menad	Menad + DTT	Menadiol	Menadiol + DTT	wavelength	Menad	Menad + GSH	Menadiol	Menadiol + GSH		Time min	Menadiol in water	Menadiol in ethanol	Menadiol in PBS	Menad in water
200	0.0142	0.04	0.0546	0.0228	0.0489	0.0734		200	0.0568	0.0745	0.1069	0.0827	200	0.0811	0.1181	0.0946	0.1096		3	0.2423	0.1846	0.0349	0.0475
205	0.0106	0.0351	0.0477	0.0242	0.0462	0.0662		205	0.0494	0.0675	0.1112	0.073	205	0.078	0.118	0.0983	0.1057		10	0.2373	0.1111	0.0442	0.0409
210	0.0105	0.0283	0.0387	0.018	0.0366	0.0473		210	0.0395	0.0567	0.0874	0.0647	210	0.0623	0.0835	0.0687	0.0845		20	0.2045	0.0701	0.0411	0.0371
215	-0.002	0.0146	0.0246	-0.0006	0.0201	0.0366		215	0.031	0.053	0.0834	0.0555	215	0.0539	0.0829	0.0707	0.0886
220	0.0002	0.0349	0.0318	0.0223	0.0377	0.0507		220	0.0385	0.0572	0.094	0.0661	220	0.0541	0.0837	0.0736	0.0744
225	0.0084	0.0263	0.0419	0.0198	0.0391	0.0623		225	0.0635	0.074	0.1063	0.0827	225	0.0831	0.119	0.0973	0.1166
230	0.026	0.0468	0.0533	0.0314	0.0543	0.0802		230	0.0614	0.0776	0.12	0.0901	230	0.104	0.1457	0.1267	0.1295
235	0.0203	0.0415	0.0423	0.0224	0.0445	0.0593		235	0.0525	0.0644	0.1019	0.0735	235	0.0811	0.1183	0.1032	0.1041
240	0.0175	0.0375	0.0438	0.027	0.0519	0.0671		240	0.0481	0.0668	0.1102	0.0801	240	0.0814	0.1201	0.1045	0.1104
245	0.0181	0.0367	0.0512	0.0255	0.0565	0.0727		245	0.0641	0.0749	0.1166	0.089	245	0.0978	0.1354	0.1203	0.1287
250	0.0186	0.046	0.0573	0.0357	0.0559	0.0771		250	0.0491	0.067	0.1107	0.0786	250	0.0814	0.1266	0.1102	0.1178
255	0.0076	0.0302	0.04	0.0233	0.038	0.0532		255	0.0376	0.0491	0.0851	0.0596	255	0.0714	0.1056	0.0898	0.097
260	0.0161	0.0342	0.0467	0.0258	0.0434	0.0712		260	0.0471	0.0702	0.1076	0.0747	260	0.0814	0.1173	0.1057	0.1205
265	0.0102	0.0275	0.0476	0.0204	0.0442	0.0623		265	0.0393	0.0614	0.0976	0.0685	265	0.077	0.1144	0.0955	0.108
270	0.0121	0.0359	0.0398	0.0306	0.0494	0.0693		270	0.0415	0.0729	0.1079	0.0872	270	0.0824	0.129	0.1152	0.1295
275	0.013	0.0344	0.0393	0.036	0.0612	0.0895		275	0.0515	0.0858	0.1219	0.1038	275	0.0847	0.1564	0.1351	0.1421
280	-0.0527	0.0189	-0.0439	-0.0039	0.0893	0.1483		280	-0.0391	0.1223	0.1169	0.1504	280	0.0183	0.278	0.2476	0.252
285	-0.0681	-0.0089	-0.0701	0.03	0.1057	0.1674		285	-0.073	0.1367	0.1316	0.1815	285	-0.0425	0.2999	0.2813	0.3303
290	-0.0638	-0.003	-0.0642	0.0388	0.1229	0.1941		290	-0.0591	0.1651	0.1554	0.2002	290	-0.0125	0.2908	0.2989	0.3568
295	-0.03	0.0242	0.0053	0.0819	0.1742	0.2691		295	0.0028	0.2286	0.2372	0.2813	295	0.0478	0.3208	0.3348	0.4147
300	-0.0131	0.0382	0.0398	0.0936	0.2046	0.3142		300	0.038	0.2713	0.288	0.3325	300	0.0872	0.3507	0.3662	0.4539
305	0.0019	0.0615	0.0777	0.1103	0.2343	0.3593		305	0.0746	0.3135	0.328	0.3779	305	0.1262	0.3869	0.4047	0.496
310	0.0173	0.0889	0.1209	0.1229	0.259	0.3962		310	0.118	0.3512	0.3656	0.4174	310	0.1699	0.4259	0.4388	0.5328
315	0.035	0.1208	0.1689	0.1337	0.2809	0.4278		315	0.166	0.3854	0.3969	0.4499	315	0.2179	0.4591	0.4697	0.5605
320	0.0527	0.1533	0.2181	0.1419	0.298	0.4545		320	0.2143	0.415	0.4212	0.4729	320	0.266	0.4843	0.495	0.5775
325	0.0665	0.1788	0.2566	0.1452	0.3046	0.4653		325	0.2525	0.4304	0.4349	0.4825	325	0.305	0.4998	0.5059	0.5819
330	0.078	0.1997	0.2885	0.1461	0.3061	0.4675		330	0.2837	0.4385	0.4418	0.4843	330	0.3367	0.5129	0.5103	0.5818
335	0.0861	0.2139	0.3105	0.1364	0.2875	0.4399		335	0.3049	0.4208	0.4295	0.4578	335	0.3579	0.5069	0.4876	0.5522
340	0.0888	0.2181	0.3174	0.1085	0.2345	0.3615		340	0.3119	0.3574	0.3852	0.3857	340	0.3659	0.4791	0.4202	0.4804
345	0.086	0.2115	0.308	0.0773	0.1745	0.2757		345	0.3028	0.2835	0.3307	0.302	345	0.3562	0.438	0.3453	0.3986
350	0.078	0.1944	0.2838	0.0531	0.1284	0.2088		350	0.2797	0.2237	0.2721	0.2283	350	0.3325	0.3787	0.2831	0.3216
355	0.0662	0.17	0.2468	0.035	0.0924	0.1564		355	0.2436	0.1737	0.2154	0.1614	355	0.296	0.3062	0.2335	0.2464
360	0.0531	0.1418	0.2072	0.0225	0.0674	0.1179		360	0.2037	0.1345	0.1707	0.1133	360	0.2545	0.2386	0.1935	0.185
365	0.0431	0.117	0.1708	0.0163	0.0518	0.0917		365	0.1666	0.1056	0.1431	0.0835	365	0.2126	0.1881	0.1582	0.1394
370	0.0344	0.0887	0.1281	0.0135	0.0386	0.0678		370	0.1272	0.0789	0.1241	0.063	370	0.1552	0.1351	0.1104	0.0901
375	0.0309	0.0711	0.103	0.0152	0.0353	0.0568		375	0.1013	0.0659	0.1202	0.0578	375	0.1134	0.1078	0.0767	0.0631
380	0.0258	0.0556	0.0804	0.0135	0.0292	0.0459		380	0.0791	0.0526	0.1133	0.0508	380	0.0835	0.0917	0.0554	0.0484
385	0.0189	0.0397	0.058	0.01	0.0214	0.0333		385	0.0565	0.0383	0.1036	0.042	385	0.0587	0.0805	0.0391	0.0386
390	0.0133	0.0279	0.0408	0.0072	0.0151	0.0236		390	0.0397	0.0274	0.0961	0.0354	390	0.0407	0.0734	0.0278	0.0326
395	0.0099	0.0208	0.0303	0.0054	0.0114	0.0179		395	0.0295	0.0208	0.0917	0.0316	395	0.0301	0.0699	0.0212	0.0293
400	0.0077	0.016	0.0233	0.0043	0.0089	0.0138		400	0.0226	0.0163	0.0886	0.0294	400	0.0229	0.0679	0.0165	0.027
405	0.006	0.0124	0.0182	0.0033	0.007	0.0107		405	0.0175	0.013	0.0868	0.028	405	0.0178	0.0667	0.0134	0.0256
410	0.005	0.01	0.0146	0.0028	0.0057	0.0089		410	0.014	0.0102	0.0858	0.027	410	0.014	0.0656	0.0109	0.0244
415	0.0041	0.0082	0.0118	0.0023	0.0047	0.0072		415	0.0113	0.0089	0.0851	0.0264	415	0.0112	0.0642	0.0088	0.0232
420	0.0034	0.0068	0.0098	0.002	0.004	0.0061		420	0.0094	0.0071	0.0847	0.0258	420	0.009	0.0627	0.0075	0.0223
425	0.003	0.0058	0.0084	0.0018	0.0035	0.0051		425	0.008	0.0065	0.0839	0.0252	425	0.0076	0.0611	0.0064	0.0213
430	0.0026	0.0049	0.007	0.0016	0.0029	0.0042		430	0.0065	0.0054	0.0832	0.0244	430	0.0063	0.0589	0.0054	0.0205
435	0.0022	0.0039	0.0055	0.0012	0.0023	0.0035		435	0.0053	0.0044	0.0821	0.0235	435	0.0046	0.0559	0.0044	0.019
440	0.0018	0.003	0.0044	0.0011	0.0018	0.0026		440	0.0041	0.0032	0.0805	0.0222	440	0.0036	0.0525	0.0034	0.0177
445	0.0015	0.0025	0.0034	0.0009	0.0016	0.0023		445	0.003	0.0023	0.0786	0.0208	445	0.0027	0.0486	0.0027	0.0162
450	0.0013	0.002	0.0028	0.0008	0.0013	0.0017		450	0.0024	0.0017	0.0768	0.0195	450	0.0019	0.0447	0.0023	0.0149
