# Supplementary material for: A non-canonical vitamin K cycle is a potent ferroptosis suppressor
Source: Nature. 2022 Aug 3;608(7924):778–83. doi: 10.1038/s41586-022-05022-3 (PMC9402432; doi:10.1038/s41586-022-05022-3)
Supplement: Supplementary file 15 — Source Data Extended Data Fig. 6 [file 41586_2022_5022_MOESM15_ESM.xlsx]

## Sheet: Sheet1
Ex Fig 6b											Ex Fig 6c											Ex Fig 6d	CoQ coumarin							VK coumarin							Ex Fig 6e
Wavelength (nm)	CoQ-coumarin	CoQH2-coumarin	VK-coumarin	VKH2-coumarin	Wavelength (nm)	CoQ-coumarin	CoQH2-coumarin	VK-coumarin	VKH2-coumarin		Time (s)	CoQ-coumarin	CoQ-coumarin+NADH	CoQ-coumarin+FSP1	CoQ-coumarin+NADH+FSP1	Time (s)	VK-coumarin(5 uM)	VK-coumarin+NADH	VK-coumarin+FSP1	VK-coumarin+NADH+FSP1		Time (s)	0 uM	1 uM	2 uM	3 uM	4 uM	5 uM	Time (s)	0 uM	1 uM	1.5 uM	2 uM	4 uM	5 uM		Time (min)	iFSP1 0 μM			iFSP1 3 μM			iFSP1 10 μM			iFSP1 30 μM
440	179	2270	84	1392	300	0.637	0.635	0.608	0.511		0	0	0	0	0	0	0	0	0	0		0	0	0	0	0	0	0	0	0	0	0	0	0	0		0	464.118	454.94	499.15	307.672	305.789	301.621	271.551	269.716	271.491	258.066	253.576	257.602
441	117	2378	54	1532	301	0.584	0.581	0.555	0.465		5.49	0.01379	0.00517	0.01379	0.13901	5.49	0.01294	0.04	0.04971	0.32059		5.49	-0.00647	0.05237	0.07931	0.10754	0.18987	0.13901	5.49	-0.00882	0.06441	0.10471	0.16088	0.26206	0.32059		1	546.068	512.046	558.355	336.842	332.863	332.959	289.013	284.204	285.47	265.801	268.056	266.958
442	112	2564	39	1631	302	0.557	0.554	0.527	0.44		10.98	0.00905	0.01099	0.02629	0.19483	10.98	0.04147	0.04441	0.04824	0.55529		10.98	0.00366	0.11703	0.16681	0.16918	0.33017	0.19483	10.98	0.005	0.13765	0.18647	0.30882	0.46765	0.55529		2	622.14	583.793	640.014	373.989	372.741	372.032	307.034	309.786	305.542	276.966	280.258	279.133
443	124	2954	44	1831	303	0.519	0.515	0.489	0.409		16.47	0.00625	0.00517	0.03405	0.30453	16.47	0.03559	0.06118	0.06059	0.78882		16.47	0.00366	0.15517	0.20409	0.24763	0.37974	0.30453	16.47	0.005	0.17912	0.22088	0.43765	0.70088	0.78882		3	709.071	667.105	742.2	421.513	416.74	427.203	336.861	334.978	333.867	296.006	297.698	299.354
444	130	3373	74	2031	304	0.489	0.486	0.46	0.384		21.96	0.00776	0.00819	0.02306	0.36444	21.96	0.05471	0.07588	0.08588	0.96882		21.96	0.00366	0.18233	0.2806	0.27953	0.51509	0.36444	21.96	0.005	0.20471	0.28735	0.52559	0.85176	0.96882		4	803.541	759.074	841.712	470.526	471.316	485.502	358.523	360.971	365.435	312.705	317.82	322.386
445	140	3574	65	2214	305	0.471	0.468	0.443	0.371		27.45	0.00991	0.01552	0.02996	0.44526	27.45	0.05147	0.05647	0.06618	1.17029		27.45	-0.00108	0.22026	0.33017	0.33793	0.57974	0.44526	27.45	-0.00147	0.23206	0.32559	0.61765	1.02824	1.17029		5	911.699	861.891	949.14	527.886	527.731	550.918	389.976	393.964	401.426	330.112	337.229	346.336
446	170	4143	76	2564	306	0.435	0.433	0.41	0.344		32.94	0.01336	0.01401	0.0375	0.47306	32.94	0.04824	0.06882	0.09588	1.31559		32.94	-0.00302	0.23578	0.36509	0.38491	0.69116	0.47306	32.94	-0.00412	0.26059	0.37353	0.70824	1.14853	1.31559		6	1021.36	957.271	1047.91	590.684	580.384	617.127	423.147	427.797	438.755	349.221	356.514	370.579
447	198	4601	80	2836	307	0.424	0.421	0.4	0.335		38.43	0.01228	0.01724	0.03664	0.52931	38.43	0.07559	0.09471	0.08294	1.44559		38.43	0.000215517	0.28147	0.42996	0.45841	0.75733	0.52931	38.43	0.000294118	0.27529	0.40676	0.78206	1.27794	1.44559		7	1138.71	1054.32	1152.74	660.809	646.387	683.269	453.462	464.116	478.078	371.33	382.534	397.465
448	211	4879	76	2997	308	0.407	0.403	0.383	0.322		43.92	0.01681	0.02047	0.03901	0.61099	43.92	0.07765	0.09147	0.09	1.59912		43.92	0.00647	0.28513	0.43384	0.50776	0.78664	0.61099	43.92	0.00882	0.29324	0.43118	0.84853	1.35706	1.59912		8	1246.8	1157.45	1253.56	731.643	717.503	755.381	491.339	499.681	519.308	397.69	408.244	428.921
449	227	5526	87	3386	309	0.393	0.39	0.371	0.312		49.41	0.01703	0.01293	0.03147	0.60948	49.41	0.08147	0.07794	0.09618	1.65088		49.41	-0.00388	0.2875	0.42909	0.53858	0.86422	0.60948	49.41	-0.00529	0.33529	0.45676	0.88971	1.46912	1.65088		9	1349.52	1246.62	1355.38	800.958	786.999	830.46	528.62	537.307	568.82	422.398	437.751	456.718
450	264	6138	99	3765	310	0.386	0.384	0.364	0.306		54.9	0.01099	0.01379	0.0347	0.61078	54.9	0.06353	0.08412	0.09118	1.73265		54.9	0.00172	0.3125	0.4681	0.55388	0.9181	0.61078	54.9	0.00235	0.33765	0.47441	0.94853	1.54382	1.73265		10	1459.04	1376.91	1459.55	869.849	856.596	901.167	570.548	583.491	614.717	447.991	466.907	487.136
451	265	6500	117	3979	311	0.376	0.373	0.353	0.299		60.39	0.01638	0.01897	0.04009	0.68039	60.39	0.07	0.07147	0.10206	1.88382		60.39	0.00108	0.32694	0.48578	0.60216	0.86616	0.68039	60.39	0.00147	0.36941	0.49824	1.00882	1.61235	1.88382		11	1526.98	1492.61	1548.54	924.622	920.494	969.844	609.709	624.366	662.074	471.157	494.492	512.371
452	305	7134	124	4414	312	0.371	0.368	0.348	0.294		65.88	0.01358	0.01336	0.03944	0.76595	65.88	0.08676	0.08206	0.10059	1.88353		65.88	0.00431	0.33534	0.51703	0.65151	0.96573	0.76595	65.88	0.00588	0.37353	0.55971	1.02029	1.69853	1.88353		12	1602.19	1587.02	1643.11	986.837	990.422	1045.26	652.246	669.646	703.106	495.606	521.409	541.966
453	325	7596	122	4653	313	0.363	0.359	0.34	0.288		71.37	0.00905	0.0181	0.03793	0.79289	71.37	0.07353	0.08353	0.08706	1.92029		71.37	0.00668	0.33836	0.56767	0.66573	0.99267	0.79289	71.37	0.00912	0.39176	0.56706	1.05706	1.71706	1.92029		13	1688.22	1680.75	1758.82	1051.11	1070.81	1123.19	697.444	714.388	748.105	525.059	553.19	572.23
454	343	8003	133	4827	314	0.355	0.352	0.333	0.282		76.86	0.01293	0.02026	0.04332	0.85582	76.86	0.07647	0.06029	0.09853	2.04559		76.86	0.00129	0.36509	0.56379	0.76034	1.01466	0.85582	76.86	0.00176	0.40735	0.59029	1.11059	1.76265	2.04559		14	1732.6	1741.91	1827.22	1094.77	1123.92	1179.63	733.935	752.579	786.999	551.184	583.06	598.26
455	351	8453	145	5077	315	0.35	0.347	0.328	0.278		82.35	0.01013	0.01207	0.04246	0.88901	82.35	0.08529	0.065	0.08294	2.10853		82.35	-0.000215517	0.36897	0.55733	0.79655	1.0431	0.88901	82.35	-0.000294118	0.40765	0.61147	1.10853	1.81	2.10853		15	1806.34	1818.42	1910.5	1154.17	1193.51	1247.18	782.779	800.327	834.648	583.325	616.11	623.553
456	363	8686	146	5362	316	0.343	0.34	0.321	0.274		87.84	0.01703	0.01681	0.04138	0.88168	87.84	0.07912	0.07971	0.07941	2.10706		87.84	0.000215517	0.38082	0.57306	0.83491	1.09246	0.88168	87.84	0.000294118	0.43971	0.61941	1.12529	1.87412	2.10706		16	1868.53	1877.56	1978.67	1214.29	1253.35	1303.78	819.826	836.397	864.262	609.275	641.341	655.162
457	373	8976	162	5463	317	0.339	0.336	0.317	0.271		93.33	0.01315	0.01142	0.03707	0.93427	93.33	0.07412	0.06912	0.08118	2.19529		93.33	-0.00259	0.37888	0.59073	0.80086	1.12371	0.93427	93.33	-0.00353	0.43912	0.66912	1.13	1.90882	2.19529		17	1903.64	1943.14	2038.52	1259.18	1301.9	1353.66	857.016	872.656	899.047	630.698	671.175	677.715
458	397	9206	161	5808	318	0.332	0.329	0.31	0.265		98.82	0.01466	0.02155	0.04935	1.02996	98.82	0.07441	0.06382	0.09765	2.21471		98.82	-0.00151	0.38599	0.61293	0.84547	1.14634	1.02996	98.82	-0.00206	0.44765	0.67353	1.13647	1.90765	2.21471		18	1960.19	2009.32	2121.49	1317.77	1363.13	1417.69	899.198	916.008	939.424	661.814	701.334	705.8
459	392	9490	160	5833	319	0.325	0.321	0.303	0.261		104.31	0.01552	0.02004	0.04289	1.02888	104.31	0.06971	0.06882	0.08735	2.30294																	19	2014.56	2062.56	2192.26	1365.99	1412.37	1467.21	934.479	956.511	974.56	684.69	731.465	733.859
460	403	9802	166	6047	320	0.32	0.317	0.299	0.258		109.8	0.00776	0.02091	0.0472	1.14332	109.8	0.08029	0.07412	0.07559	2.26882																	20	2061.96	2112.56	2235.98	1406.97	1453.47	1505.04	960.877	985.116	1006.47	706.126	749.988	757.788
461	408	10080	167	6174	321	0.313	0.31	0.292	0.252		115.29	0.01056	0.02004	0.04655	1.15129	115.29	0.065	0.06147	0.06147	2.25912																	21	2083.1	2156.28	2293.31	1443.83	1505.68	1545.23	988.549	1014.25	1031.53	729.898	770.188	776.862
462	429	10144	190	6313	322	0.306	0.302	0.285	0.247																												22	2140.43	2205.24	2351.76	1503.33	1550.88	1591.06	1028.56	1049.24	1069.39	757.359	799.867	799.384
463	422	10299	170	6405	323	0.302	0.298	0.281	0.245																												23	2177.3	2242.6	2399.15	1535.45	1591.15	1630.4	1058.56	1075.2	1097.94	775.493	820.116	819.167
464	434	10367	181	6493	324	0.295	0.292	0.275	0.24																												24	2212.48	2289.22	2446.31	1570.92	1640.49	1668.85	1084.21	1107.75	1126.19	794.472	838.181	845.1
465	463	10403	168	6525	325	0.291	0.288	0.271	0.236																												25	2246.59	2312.95	2477.07	1601.18	1670.08	1699.56	1104.39	1129.05	1145.18	815.146	857.922	857.571
466	443	10490	188	6676	326	0.286	0.283	0.266	0.232																												26	2290.04	2362.38	2530.53	1648.81	1706.64	1732.52	1130.38	1158.11	1174.8	830.076	878.24	876.58
467	452	10551	185	6764	327	0.281	0.279	0.261	0.229																												27	2338.66	2411.51	2568.01	1671.82	1749.54	1780.73	1160.41	1186.32	1203.53	851.054	903.683	893.494
468	463	10607	186	6876	328	0.279	0.276	0.258	0.226																												28	2380.16	2470.55	2623.54	1725.83	1788.61	1826.51	1194.28	1221.79	1239.83	875.659	925.385	916.777
469	468	10579	193	6971	329	0.274	0.271	0.252	0.222																												29	2376.91	2476.45	2632.78	1741.24	1801.62	1831.88	1203.45	1224.82	1242.99	883.167	936.857	920.797
470	465	10581	188	6808	330	0.269	0.266	0.247	0.218																												30	2407.1	2507.19	2666.22	1769.18	1845.33	1871.53	1227.53	1257.75	1274	904.916	949.659	946.359
471	470	10847	196	7131	331	0.26	0.258	0.24	0.213
472	482	10567	189	7065	332	0.254	0.251	0.234	0.208
473	470	10899	200	7117	333	0.25	0.248	0.23	0.206
474	486	10742	199	7073	334	0.244	0.242	0.225	0.202
475	456	10598	188	7011	335	0.239	0.237	0.22	0.198
476	450	10710	187	7053	336	0.235	0.234	0.217	0.197
477	455	10549	179	6986	337	0.23	0.229	0.212	0.194
478	454	10466	195	7077	338	0.228	0.226	0.209	0.192
479	454	10407	186	7058	339	0.223	0.222	0.206	0.19
480	457	10263	196	6960	340	0.22	0.219	0.203	0.188
481	452	10144	194	6895	341	0.218	0.217	0.201	0.187
482	459	10237	195	6829	342	0.214	0.214	0.198	0.186
483	443	10022	185	7000	343	0.211	0.211	0.195	0.185
484	440	10030	185	6901	344	0.209	0.209	0.194	0.184
485	443	9909	194	6865	345	0.207	0.207	0.192	0.183
486	436	9659	186	6705	346	0.205	0.206	0.19	0.183
487	440	9631	176	6620	347	0.204	0.204	0.188	0.182
488	428	9590	182	6569	348	0.202	0.202	0.186	0.182
489	447	9547	184	6591	349	0.201	0.201	0.185	0.182
490	402	9261	165	6466	350	0.198	0.198	0.183	0.182
491	392	9095	169	6404	351	0.196	0.196	0.181	0.182
492	401	9085	158	6366	352	0.194	0.195	0.18	0.182
493	384	8873	164	6216	353	0.192	0.193	0.178	0.182
494	382	8512	153	6154	354	0.19	0.191	0.177	0.182
495	370	8444	150	6039	355	0.187	0.188	0.175	0.182
496	359	8085	157	5894	356	0.184	0.186	0.173	0.182
497	359	8002	145	5744	357	0.182	0.184	0.172	0.182
498	348	7791	129	5573	358	0.18	0.182	0.17	0.183
499	324	7405	133	5505	359	0.176	0.179	0.168	0.183
500	324	7280	134	5318	360	0.174	0.177	0.167	0.183
501	304	7009	121	5097	361	0.171	0.174	0.165	0.183
502	319	6926	122	5128	362	0.169	0.173	0.164	0.183
503	303	6844	135	4946	363	0.167	0.17	0.162	0.183
504	277	6609	107	4851	364	0.163	0.167	0.161	0.183
505	277	6433	117	4859	365	0.161	0.165	0.16	0.183
506	277	6277	114	4671	366	0.158	0.162	0.158	0.184
507	271	6039	103	4597	367	0.153	0.158	0.155	0.184
508	261	6014	127	4449	368	0.15	0.155	0.154	0.185
509	259	5926	110	4367	369	0.145	0.151	0.152	0.186
510	239	5677	90	4275	370	0.141	0.148	0.151	0.187
511	262	5753	93	4256	371	0.138	0.144	0.15	0.187
512	254	5457	102	4075	372	0.134	0.14	0.149	0.189
513	236	5337	94	4075	373	0.132	0.139	0.149	0.19
514	229	5160	83	4063	374	0.127	0.134	0.15	0.192
515	238	5092	85	3920	375	0.124	0.131	0.151	0.194
516	226	4897	84	3768	376	0.122	0.129	0.152	0.196
517	206	4717	86	3620	377	0.119	0.127	0.154	0.199
518	205	4709	79	3642	378	0.117	0.125	0.157	0.202
519	200	4495	90	3472	379	0.115	0.124	0.16	0.206
520	184	4296	81	3396	380	0.114	0.123	0.164	0.211
521	183	4151	78	3245	381	0.113	0.122	0.169	0.215
522	167	4089	66	3077	382	0.112	0.121	0.172	0.218
523	167	3861	77	3097	383	0.111	0.12	0.177	0.223
524	165	3667	56	2910	384	0.11	0.12	0.181	0.226
525	148	3635	71	2858	385	0.11	0.12	0.186	0.231
526	161	3539	56	2767	386	0.11	0.121	0.191	0.236
527	137	3389	53	2688	387	0.11	0.12	0.195	0.239
528	140	3283	55	2590	388	0.11	0.121	0.199	0.244
529	146	3187	66	2528	389	0.111	0.121	0.205	0.248
530	134	3066	64	2443	390	0.111	0.121	0.208	0.251
531	142	3017	32	2430	391	0.111	0.121	0.213	0.255
532	122	2941	51	2377	392	0.112	0.122	0.218	0.26
533	124	2868	55	2258	393	0.112	0.122	0.222	0.263
534	140	2775	58	2228	394	0.113	0.123	0.227	0.267
535	126	2710	38	2162	395	0.114	0.123	0.229	0.27
536	108	2681	44	2117	396	0.115	0.124	0.234	0.274
537	113	2580	55	2051	397	0.116	0.125	0.239	0.278
538	92	2501	56	2040	398	0.116	0.125	0.243	0.281
539	102	2336	42	1958	399	0.117	0.125	0.248	0.285
540	105	2322	47	1895	400	0.118	0.126	0.254	0.29
541	116	2204	58	1852	401	0.119	0.126	0.257	0.292
542	103	2128	42	1789	402	0.12	0.126	0.262	0.296
543	99	2086	48	1733	403	0.122	0.127	0.269	0.3
544	95	2030	33	1679	404	0.122	0.127	0.272	0.302
545	79	1917	21	1591	405	0.123	0.128	0.276	0.305
546	77	1835	40	1531	406	0.124	0.128	0.28	0.307
547	71	1808	47	1500	407	0.125	0.128	0.282	0.307
548	76	1733	36	1404	408	0.126	0.128	0.286	0.309
549	78	1651	6	1378	409	0.127	0.128	0.288	0.31
550	94	1654	30	1338	410	0.128	0.128	0.291	0.31
551	70	1586	29	1306	411	0.128	0.128	0.293	0.31
552	72	1535	30	1303	412	0.129	0.128	0.295	0.309
553	78	1520	19	1255	413	0.129	0.127	0.296	0.309
554	67	1504	19	1211	414	0.13	0.127	0.298	0.307
555	60	1420	21	1206	415	0.13	0.127	0.299	0.306
556	63	1370	34	1140	416	0.131	0.126	0.3	0.303
557	69	1325	32	1118	417	0.131	0.125	0.301	0.3
558	59	1284	12	1109	418	0.131	0.125	0.302	0.298
559	57	1283	33	1058	419	0.131	0.123	0.303	0.294
560	51	1203	28	1057	420	0.131	0.122	0.304	0.289
561	53	1174	25	1024	421	0.132	0.121	0.304	0.285
562	52	1178	15	1004	422	0.132	0.119	0.305	0.28
563	47	1100	20	952	423	0.132	0.117	0.305	0.273
564	50	1046	21	906	424	0.132	0.116	0.305	0.269
565	45	1048	2	915	425	0.132	0.114	0.305	0.261
566	49	1011	43	878	426	0.132	0.112	0.306	0.253
567	41	988	1	847	427	0.132	0.111	0.306	0.245
568	40	949	23	819	428	0.131	0.108	0.305	0.234
569	39	883	39	780	429	0.13	0.105	0.305	0.223
570	42	865	19	721	430	0.129	0.103	0.305	0.216
571	39	826	23	725	431	0.128	0.1	0.304	0.204
572	39	797	0	664	432	0.126	0.097	0.303	0.193
573	29	759	14	668	433	0.125	0.096	0.302	0.187
574	37	743	26	652	434	0.124	0.093	0.301	0.175
575	29	700	22	623	435	0.123	0.091	0.299	0.165
576	28	698	13	635	436	0.122	0.089	0.298	0.16
577	27	670	18	598	437	0.121	0.087	0.296	0.151
578	30	655	26	595	438	0.119	0.085	0.294	0.142
579	20	629	51	521	439	0.118	0.084	0.292	0.136
580	35	607	12	563	440	0.116	0.082	0.29	0.13
					441	0.114	0.08	0.287	0.121
					442	0.114	0.079	0.285	0.116
					443	0.112	0.077	0.281	0.109
					444	0.11	0.075	0.277	0.101
					445	0.108	0.074	0.273	0.096
					446	0.106	0.072	0.268	0.089
					447	0.104	0.07	0.263	0.083
					448	0.102	0.069	0.259	0.079
					449	0.1	0.067	0.252	0.074
					450	0.098	0.066	0.246	0.07
					451	0.096	0.065	0.239	0.066
					452	0.092	0.063	0.23	0.061
					453	0.09	0.062	0.222	0.058
					454	0.089	0.062	0.217	0.056
					455	0.086	0.061	0.208	0.053
					456	0.084	0.06	0.199	0.051
					457	0.083	0.06	0.193	0.05
					458	0.08	0.059	0.184	0.048
					459	0.078	0.059	0.177	0.046
					460	0.077	0.059	0.173	0.045
					461	0.076	0.059	0.168	0.045
					462	0.075	0.059	0.162	0.044
					463	0.074	0.059	0.158	0.043
					464	0.072	0.059	0.152	0.043
					465	0.071	0.058	0.146	0.042
					466	0.07	0.058	0.142	0.042
					467	0.069	0.058	0.137	0.041
					468	0.067	0.058	0.132	0.041
					469	0.067	0.058	0.129	0.04
					470	0.066	0.058	0.124	0.04
					471	0.065	0.057	0.119	0.04
					472	0.064	0.057	0.115	0.039
					473	0.063	0.057	0.112	0.039
					474	0.063	0.056	0.108	0.039
					475	0.062	0.056	0.104	0.039
					476	0.061	0.055	0.102	0.039
					477	0.061	0.055	0.099	0.038
					478	0.06	0.055	0.096	0.038
					479	0.06	0.054	0.095	0.038
					480	0.059	0.054	0.092	0.038
					481	0.059	0.054	0.09	0.038
					482	0.059	0.054	0.088	0.038
					483	0.058	0.053	0.087	0.038
					484	0.058	0.053	0.086	0.038
					485	0.058	0.053	0.085	0.038
					486	0.058	0.053	0.084	0.038
					487	0.058	0.053	0.083	0.038
					488	0.058	0.054	0.082	0.038
					489	0.058	0.054	0.081	0.038
					490	0.058	0.054	0.08	0.038
					491	0.058	0.054	0.079	0.038
					492	0.058	0.054	0.078	0.038
					493	0.058	0.054	0.077	0.038
					494	0.058	0.054	0.076	0.038
					495	0.058	0.054	0.076	0.038
					496	0.058	0.054	0.075	0.038
					497	0.058	0.054	0.074	0.038
					498	0.058	0.054	0.073	0.038
					499	0.057	0.054	0.072	0.038
					500	0.057	0.054	0.071	0.038
					501	0.057	0.054	0.071	0.038
					502	0.057	0.054	0.07	0.038
					503	0.057	0.054	0.07	0.038
					504	0.057	0.054	0.069	0.038
					505	0.057	0.054	0.069	0.038
					506	0.057	0.054	0.068	0.038
					507	0.057	0.053	0.068	0.038
					508	0.057	0.053	0.067	0.038
					509	0.057	0.053	0.067	0.038
					510	0.056	0.053	0.066	0.038
					511	0.056	0.053	0.066	0.038
					512	0.056	0.053	0.066	0.038
					513	0.057	0.053	0.065	0.038
					514	0.057	0.053	0.065	0.038
					515	0.056	0.053	0.065	0.038
					516	0.057	0.053	0.064	0.038
					517	0.056	0.053	0.064	0.038
					518	0.056	0.053	0.063	0.038
					519	0.056	0.053	0.063	0.038
					520	0.056	0.053	0.063	0.038
					521	0.056	0.053	0.063	0.038
					522	0.057	0.053	0.062	0.038
					523	0.056	0.053	0.062	0.038
					524	0.056	0.053	0.061	0.038
					525	0.056	0.053	0.061	0.038
					526	0.056	0.052	0.061	0.038
					527	0.056	0.052	0.06	0.038
					528	0.056	0.052	0.06	0.038
					529	0.056	0.052	0.06	0.038
					530	0.056	0.052	0.059	0.038
					531	0.056	0.052	0.059	0.038
					532	0.056	0.052	0.059	0.038
					533	0.056	0.052	0.059	0.038
					534	0.055	0.052	0.058	0.038
					535	0.055	0.051	0.058	0.037
					536	0.055	0.051	0.058	0.037
					537	0.055	0.051	0.058	0.037
					538	0.055	0.051	0.057	0.037
					539	0.055	0.051	0.057	0.037
					540	0.054	0.051	0.057	0.037
					541	0.054	0.05	0.056	0.037
					542	0.054	0.05	0.056	0.037
					543	0.054	0.05	0.056	0.037
					544	0.054	0.05	0.056	0.037
					545	0.054	0.051	0.056	0.036
					546	0.054	0.05	0.055	0.036
					547	0.054	0.05	0.055	0.036
					548	0.054	0.05	0.055	0.036
					549	0.054	0.05	0.054	0.036
					550	0.054	0.05	0.054	0.036
					551	0.054	0.05	0.054	0.036
					552	0.054	0.05	0.054	0.036
					553	0.054	0.05	0.053	0.036
					554	0.053	0.05	0.053	0.036
					555	0.053	0.05	0.053	0.036
					556	0.053	0.05	0.053	0.036
					557	0.053	0.051	0.053	0.035
					558	0.053	0.05	0.053	0.036
					559	0.053	0.05	0.052	0.036
					560	0.053	0.05	0.052	0.036
					561	0.053	0.05	0.052	0.035
					562	0.053	0.05	0.052	0.035
					563	0.053	0.05	0.051	0.035
					564	0.053	0.05	0.051	0.035
					565	0.053	0.05	0.051	0.035
					566	0.052	0.05	0.051	0.035
					567	0.052	0.05	0.051	0.035
					568	0.052	0.05	0.051	0.035
					569	0.052	0.05	0.05	0.035
					570	0.052	0.05	0.05	0.035
					571	0.052	0.049	0.05	0.035
					572	0.052	0.049	0.05	0.035
					573	0.052	0.049	0.05	0.035
					574	0.051	0.049	0.049	0.035
					575	0.051	0.049	0.049	0.035
					576	0.051	0.049	0.049	0.035
					577	0.051	0.049	0.049	0.035
					578	0.051	0.049	0.049	0.035
					579	0.051	0.049	0.049	0.035
					580	0.051	0.049	0.048	0.035
					581	0.051	0.049	0.048	0.035
					582	0.051	0.049	0.048	0.035
					583	0.051	0.049	0.048	0.035
					584	0.051	0.049	0.048	0.035
					585	0.051	0.049	0.048	0.035
					586	0.051	0.049	0.048	0.035
					587	0.051	0.049	0.048	0.035
					588	0.051	0.049	0.047	0.035
					589	0.051	0.049	0.047	0.036
					590	0.051	0.049	0.047	0.036
					591	0.051	0.049	0.047	0.036
					592	0.051	0.049	0.047	0.036
					593	0.051	0.049	0.047	0.036
					594	0.051	0.049	0.046	0.036
					595	0.051	0.049	0.046	0.036
					596	0.051	0.049	0.046	0.036
					597	0.052	0.049	0.046	0.036
					598	0.051	0.05	0.046	0.036
					599	0.051	0.049	0.046	0.036
					600	0.051	0.05	0.046	0.036
					601	0.051	0.05	0.046	0.036
					602	0.051	0.05	0.046	0.036
					603	0.051	0.049	0.045	0.036
					604	0.051	0.05	0.045	0.036
					605	0.051	0.049	0.045	0.036
					606	0.051	0.05	0.045	0.036
					607	0.051	0.049	0.045	0.036
					608	0.051	0.049	0.045	0.036
					609	0.051	0.049	0.045	0.036
					610	0.051	0.049	0.045	0.036
					611	0.05	0.048	0.045	0.036
					612	0.05	0.048	0.044	0.036
					613	0.05	0.048	0.044	0.036
					614	0.05	0.048	0.044	0.036
					615	0.05	0.048	0.044	0.035
					616	0.049	0.048	0.044	0.036
					617	0.049	0.047	0.044	0.036
					618	0.049	0.047	0.044	0.036
					619	0.049	0.047	0.044	0.036
					620	0.049	0.047	0.043	0.036
					621	0.049	0.047	0.043	0.035
					622	0.049	0.047	0.043	0.035
					623	0.049	0.047	0.043	0.035
					624	0.049	0.047	0.043	0.035
					625	0.049	0.047	0.043	0.036
					626	0.049	0.047	0.043	0.036
					627	0.049	0.047	0.043	0.036
					628	0.049	0.046	0.043	0.036
					629	0.049	0.046	0.043	0.035
					630	0.049	0.046	0.042	0.036
					631	0.049	0.046	0.042	0.036
					632	0.049	0.046	0.042	0.036
					633	0.049	0.046	0.042	0.036
					634	0.049	0.047	0.042	0.036
					635	0.049	0.046	0.042	0.036
					636	0.048	0.046	0.042	0.036
					637	0.048	0.046	0.042	0.036
					638	0.048	0.046	0.042	0.036
					639	0.048	0.046	0.042	0.036
					640	0.048	0.046	0.042	0.036
					641	0.048	0.047	0.041	0.036
					642	0.048	0.046	0.041	0.036
					643	0.048	0.046	0.041	0.036
					644	0.047	0.046	0.041	0.036
					645	0.047	0.046	0.041	0.036
					646	0.047	0.046	0.041	0.036
					647	0.047	0.046	0.041	0.036
					648	0.047	0.046	0.041	0.036
					649	0.047	0.046	0.041	0.036
					650	0.047	0.045	0.041	0.036
					651	0.047	0.046	0.041	0.036
					652	0.047	0.046	0.041	0.036
					653	0.047	0.046	0.041	0.036
					654	0.047	0.045	0.04	0.035
					655	0.047	0.046	0.04	0.035
					656	0.047	0.045	0.04	0.035
					657	0.048	0.045	0.04	0.035
					658	0.048	0.046	0.04	0.035
					659	0.048	0.045	0.04	0.035
					660	0.048	0.045	0.04	0.035
					661	0.047	0.045	0.04	0.035
					662	0.048	0.046	0.04	0.035
					663	0.048	0.046	0.04	0.035
					664	0.048	0.046	0.04	0.035
					665	0.047	0.046	0.04	0.035
					666	0.048	0.046	0.04	0.035
					667	0.047	0.045	0.04	0.035
					668	0.048	0.046	0.04	0.035
					669	0.048	0.045	0.04	0.035
					670	0.048	0.045	0.04	0.035
					671	0.048	0.045	0.04	0.035
					672	0.048	0.045	0.04	0.035
					673	0.047	0.045	0.04	0.035
					674	0.047	0.045	0.04	0.035
					675	0.047	0.045	0.039	0.035
					676	0.047	0.045	0.04	0.035
					677	0.047	0.044	0.039	0.035
					678	0.047	0.044	0.04	0.035
					679	0.047	0.044	0.039	0.035
					680	0.047	0.044	0.039	0.035
					681	0.047	0.044	0.039	0.035
					682	0.047	0.044	0.04	0.035
					683	0.047	0.044	0.04	0.035
					684	0.047	0.044	0.039	0.035
					685	0.047	0.044	0.039	0.034
					686	0.046	0.044	0.039	0.035
					687	0.047	0.044	0.039	0.034
					688	0.046	0.044	0.039	0.034
					689	0.047	0.044	0.039	0.034
					690	0.046	0.044	0.039	0.035
					691	0.046	0.045	0.039	0.034
					692	0.046	0.044	0.04	0.034
					693	0.046	0.044	0.039	0.034
					694	0.046	0.045	0.039	0.034
					695	0.046	0.044	0.039	0.034
					696	0.046	0.044	0.039	0.035
					697	0.046	0.044	0.039	0.034
					698	0.046	0.044	0.039	0.034
					699	0.046	0.044	0.039	0.034
					700	0.046	0.044	0.04	0.034
