# Supplementary material for: A non-canonical vitamin K cycle is a potent ferroptosis suppressor
Source: Nature. 2022 Aug 3;608(7924):778–83. doi: 10.1038/s41586-022-05022-3 (PMC9402432; doi:10.1038/s41586-022-05022-3)
Supplement: Supplementary file 16 — Source Data Extended Data Fig. 7 [file 41586_2022_5022_MOESM16_ESM.xlsx]

## Sheet: Sheet1
Ex Fig 7a				Ex Fig 7b																											Ex Fig 7c																Extended Fig 7d
Time (s)	uninhibited	PMC (4 uM)		Time (s)	uninhibited	8 uM PK + 0 uM NADH	8 uM PK + 4 uM NADH	8 uM PK + 8 uM NADH	8 uM PK + 16 uM NADH	8 uM PK + 32 uM NADH	8 uM PK + 64 uM NADH		Time (s)	uninhibited	8 uM MK4 + 0 uM NADH	8 uM MK4 + 4 uM NADH	8 uM MK4 + 8 uM NADH	8 uM MK4 + 16 uM NADH	8 uM MK4 + 32 uM NADH	8 uM MK4 + 64 uM NADH		Time (s)	uninhibited	8 uM Menad + 0 uM NADH	8 uM Menad + 4 uM NADH	8 uM Menad + 8 uM NADH	8 uM Menad + 16 uM NADH	8 uM Menad + 32 uM NADH	8 uM Menad + 64 uM NADH		Time (s)	uninhibited	+ 0 uM PK	+ 2 uM PK	+ 4 uM PK	+ 8 uM PK	+ 16 uM PK		Time (s)	uninhibited	+ 0 uM Menad	+ 2 uM Menad	+ 4 uM Menad	+ 8 uM Menad	+ 16 uM Menad		Time (s)	uninhibited	PK only
20	0	0		20	0	0	0	0	0	0	0		20	0	0	0	0	0	0	0		20	0	0	0	0	0	0	0		20	0	0	0	0	0	0		20	0	0	0	0	0	0		20	0	0
140	0.0223	0.000329		140	0.0223	0.01514	0.01318	0.00992	0.0119	0.00942	0.00691		140	0.0223	0.01028	0.01079	0.00931	0.0094	0.00873	0.00725		140	0.0223	0.01291	0.01366	0.0104	0.01489	0.00736	0.00608		140	0.0223	0.01056	0.0086	0.00275	0.00209	0.00106		140	0.0223	0.01056	-0.00121	-0.000264286	0.000242857	-5.7143e-05		140	0.0223	0.0125
260	0.0467	0.000557		260	0.0467	0.03523	0.02902	0.02361	0.0254	0.02178	0.01556		260	0.0467	0.02513	0.02348	0.02163	0.0215	0.0178	0.01485		260	0.0467	0.02743	0.02601	0.0221	0.03021	0.0177	0.01302		260	0.0467	0.02523	0.01324	0.00671	0.00297	0.00251		260	0.0467	0.02523	-0.000557143	-0.000171429	0.000278571	3.5714e-05		260	0.0467	0.0322
380	0.0748	0.00185		380	0.0748	0.05472	0.04731	0.04082	0.0416	0.03335	0.0268		380	0.0748	0.04289	0.0349	0.03502	0.0351	0.02857	0.02407		380	0.0748	0.04325	0.0398	0.03279	0.0466	0.02757	0.02294		380	0.0748	0.03832	0.02094	0.00959	0.00368	0.00573		380	0.0748	0.03832	-0.00109	-0.000964286	0.00114	0.000837857		380	0.0748	0.0485
500	0.102	0.00181		500	0.102	0.07994	0.0691	0.05719	0.0587	0.04748	0.0363		500	0.102	0.06082	0.05328	0.05116	0.0513	0.04406	0.03522		500	0.102	0.06306	0.05775	0.04661	0.06663	0.0383	0.03176		500	0.102	0.0545	0.02956	0.01352	0.00708	0.00837		500	0.102	0.0545	0.000942857	0.000664286	0.00151	0.000815715		500	0.102	0.0682
620	0.136	0.00201		620	0.136	0.10577	0.08873	0.07565	0.0786	0.06261	0.04998		620	0.136	0.08243	0.07073	0.06359	0.0682	0.05642	0.04536		620	0.136	0.07939	0.07336	0.06472	0.08749	0.05377	0.04207		620	0.136	0.07416	0.03571	0.01832	0.00822	0.01099		620	0.136	0.07416	0.00114	-6.42857e-05	0.00338	0.00221		620	0.136	0.0922
740	0.163	0.00242		740	0.163	0.13193	0.1126	0.09873	0.101	0.0794	0.06182		740	0.163	0.10711	0.08882	0.08094	0.0852	0.07051	0.05886		740	0.163	0.10825	0.09551	0.07923	0.10962	0.06646	0.05611		740	0.163	0.09107	0.04434	0.02243	0.0115	0.01371		740	0.163	0.09107	0.00122	0.000764286	0.00321	0.00253		740	0.163	0.114
860	0.201	0.00286		860	0.201	0.162	0.13623	0.12135	0.122	0.09578	0.07873		860	0.201	0.13165	0.10705	0.09857	0.108	0.08606	0.07176		860	0.201	0.12587	0.11434	0.09966	0.13235	0.07881	0.06741		860	0.201	0.10965	0.05479	0.02649	0.013	0.01797		860	0.201	0.10965	0.00203	0.00127	0.00359	0.00264		860	0.201	0.145
980	0.226	0.00273		980	0.226	0.20049	0.15767	0.14075	0.143	0.11406	0.08892		980	0.226	0.15266	0.13266	0.12032	0.131	0.10446	0.08513		980	0.226	0.15691	0.13796	0.11859	0.1542	0.0987	0.08169		980	0.226	0.13622	0.06956	0.0333	0.015	0.01962		980	0.226	0.13622	0.00229	0.00112	0.0067	0.00387		980	0.226	0.17
1100	0.26	0.00355		1100	0.26	0.22303	0.18475	0.17231	0.17	0.13693	0.10483		1100	0.26	0.17414	0.15524	0.14206	0.154	0.12301	0.10034		1100	0.26	0.18401	0.15874	0.14386	0.18391	0.11489	0.09627		1100	0.26	0.15845	0.07925	0.04011	0.0183	0.0236		1100	0.26	0.15845	0.00289	0.00166	0.01011	0.00685		1100	0.26	0.199
1220	0.29	0.00499		1220	0.29	0.26111	0.21556	0.18975	0.196	0.1563	0.12063		1220	0.29	0.20057	0.18137	0.1594	0.178	0.14051	0.11743		1220	0.29	0.21309	0.1878	0.16498	0.21094	0.12678	0.10975		1220	0.29	0.18214	0.09239	0.04569	0.0225	0.02844		1220	0.29	0.18214	0.00323	0.0033	0.0153	0.00868		1220	0.29	0.221
1340	0.32	0.00516		1340	0.32	0.29047	0.24674	0.21527	0.228	0.17479	0.13522		1340	0.32	0.22617	0.19577	0.18269	0.2	0.16191	0.1313		1340	0.32	0.23598	0.21012	0.18861	0.24376	0.14605	0.12295		1340	0.32	0.20134	0.09998	0.05339	0.0248	0.03187		1340	0.32	0.20134	0.00324	0.00181	0.02099	0.01303		1340	0.32	0.253
1460	0.345	0.00482		1460	0.345	0.31485	0.26906	0.24164	0.254	0.19853	0.1537		1460	0.345	0.25665	0.22828	0.20773	0.23	0.18009	0.14383		1460	0.345	0.26502	0.23243	0.21263	0.27157	0.16687	0.14038		1460	0.345	0.22881	0.11354	0.06022	0.0273	0.03481		1460	0.345	0.22881	0.00384	0.00333	0.03115	0.0191		1460	0.345	0.27
1580	0.38	0.00624		1580	0.38	0.35293	0.31007	0.26609	0.27	0.21932	0.16926		1580	0.38	0.28152	0.2474	0.23099	0.256	0.19683	0.16218		1580	0.38	0.2856	0.26099	0.2407	0.29726	0.18443	0.15315		1580	0.38	0.25171	0.12299	0.06526	0.0325	0.03853		1580	0.38	0.25171	0.00506	0.00404	0.03944	0.02463		1580	0.38	0.311
1700	0.412	0.00685		1700	0.412	0.38371	0.32601	0.29841	0.301	0.24201	0.18589		1700	0.412	0.30625	0.27667	0.25497	0.28	0.21769	0.18296		1700	0.412	0.31399	0.28054	0.25583	0.31722	0.2051	0.17307		1700	0.412	0.28495	0.1365	0.07457	0.035	0.04423		1700	0.412	0.28495	0.00529	0.00624	0.05066	0.03361		1700	0.412	0.339
1820	0.441	0.00578		1820	0.441	0.42088	0.3622	0.32212	0.343	0.26189	0.19947		1820	0.441	0.33195	0.29391	0.27422	0.297	0.23898	0.1934		1820	0.441	0.347	0.31845	0.29141	0.35264	0.22735	0.18635		1820	0.441	0.3072	0.14275	0.08168	0.0382	0.04617		1820	0.441	0.3072	0.00484	0.00706	0.06625	0.04417		1820	0.441	0.359
1940	0.457	0.00762		1940	0.457	0.45499	0.38743	0.3489	0.362	0.28278	0.21977		1940	0.457	0.36767	0.32316	0.29377	0.326	0.25622	0.2088		1940	0.457	0.37507	0.34259	0.30482	0.37333	0.2467	0.20138		1940	0.457	0.3198	0.15539	0.0851	0.0423	0.05149		1940	0.457	0.3198	0.00574	0.00796	0.07546	0.05418		1940	0.457	0.378
2060	0.493	0.00883		2060	0.493	0.48701	0.41201	0.37883	0.38	0.3037	0.24095		2060	0.493	0.39272	0.35568	0.32352	0.355	0.27307	0.22768		2060	0.493	0.40228	0.35914	0.33255	0.40163	0.25944	0.21401		2060	0.493	0.34883	0.16648	0.09338	0.0465	0.05501		2060	0.493	0.34883	0.00741	0.00936	0.09307	0.06931		2060	0.493	0.415
2180	0.514	0.00876		2180	0.514	0.51674	0.45198	0.40931	0.391	0.32619	0.25632		2180	0.514	0.41312	0.36929	0.35098	0.354	0.30327	0.23868		2180	0.514	0.43064	0.38873	0.36083	0.41255	0.28352	0.23225		2180	0.514	0.36249	0.175	0.10089	0.0513	0.05887		2180	0.514	0.36249	0.00666	0.00917	0.10726	0.08547		2180	0.514	0.435
2300	0.558	0.00854		2300	0.558	0.55881	0.47987	0.43674	0.418	0.34322	0.27602		2300	0.558	0.43567	0.38798	0.36943	0.377	0.32218	0.2631		2300	0.558	0.46007	0.4176	0.38173	0.43904	0.29987	0.24329		2300	0.558	0.38303	0.18483	0.10631	0.0551	0.06308		2300	0.558	0.38303	0.00737	0.0087	0.11749	0.1007		2300	0.558	0.453
2420	0.583	0.00896		2420	0.583	0.58764	0.51374	0.45927	0.442	0.37663	0.291		2420	0.583	0.4735	0.41631	0.38318	0.406	0.33891	0.26926		2420	0.583	0.49085	0.44068	0.40242	0.46349	0.31697	0.26323		2420	0.583	0.41461	0.19777	0.11265	0.0578	0.06358		2420	0.583	0.41461	0.00764	0.00935	0.13322	0.11565		2420	0.583	0.47
2540	0.617	0.00902		2540	0.617	0.62622	0.53053	0.47577	0.453	0.38578	0.3078		2540	0.617	0.50436	0.44358	0.41752	0.423	0.35624	0.2913		2540	0.617	0.51578	0.46499	0.42278	0.49821	0.33771	0.27981		2540	0.617	0.43671	0.20751	0.11961	0.063	0.07099		2540	0.617	0.43671	0.009	0.01088	0.14791	0.1367		2540	0.617	0.501
2660		0.00945		2660		0.65065	0.57125	0.51118	0.481	0.41676	0.32718		2660		0.52604	0.45884	0.43168	0.441	0.37838	0.30445		2660		0.53803	0.48369	0.44332	0.51879	0.35351	0.29534		2660		0.464	0.22134	0.12562	0.066	0.07407		2660		0.464	0.00932	0.01126	0.18354	0.16384		2660		0.503
2780		0.0104		2780			0.5926	0.52971	0.501	0.43098	0.33724		2780		0.55742	0.48848	0.45612	0.47	0.40145	0.31865		2780		0.57083	0.51607	0.46066	0.53227	0.3778	0.31114		2780		0.47456	0.23178	0.13001	0.0735	0.07908		2780		0.47456	0.00954	0.01222	0.21968	0.18971		2780		0.537
2900		0.0114		2900			0.62369	0.55653	0.525	0.46235	0.35079		2900		0.57067	0.5234	0.48236	0.492	0.40862	0.33913		2900		0.59796	0.53565	0.48958	0.5604	0.39036	0.33041		2900		0.50259	0.23594	0.13898	0.0748	0.08001		2900		0.50259	0.01025	0.0124	0.2222	0.20367		2900		0.555
3020		0.0118		3020			0.64923	0.59737	0.544	0.47336	0.37963		3020		0.60489	0.53777	0.49994	0.499	0.43867	0.35508		3020		0.64311	0.55652	0.49468	0.57276	0.40815	0.34882		3020		0.50826	0.25745	0.14192	0.0803	0.08679		3020		0.50826	0.01062	0.01334	0.24734	0.22839		3020		0.585
3140		0.0119		3140				0.60421	0.551	0.50474	0.38935		3140		0.63622	0.56542	0.52216	0.521	0.45654	0.36783		3140			0.58633	0.53582	0.59999	0.43767	0.35683		3140		0.52091	0.26294	0.14591	0.0819	0.09118		3140		0.52091	0.01204	0.01424	0.25054	0.24033		3140		0.594
3260		0.0113		3260				0.62789	0.563	0.52542	0.41236		3260		0.65117	0.58158	0.55182	0.548	0.47767	0.39083		3260			0.60566	0.54536	0.61309	0.44987	0.37989		3260		0.54148	0.27268	0.15228	0.0872	0.09031		3260		0.54148	0.01512	0.02205	0.26194	0.25388		3260
3380		0.012		3380				0.64948	0.601	0.52906	0.43199		3380			0.60105	0.55952	0.568	0.49382	0.40241		3380			0.63123	0.57722	0.63247	0.467	0.39029		3380		0.56346	0.29245	0.15787	0.0917	0.09694		3380		0.56346	0.02122	0.03677	0.28631	0.27701		3380
3500		0.0129		3500					0.613	0.56702	0.44452		3500			0.62839	0.58834	0.571	0.51474	0.42482		3500				0.60457		0.48567	0.41812		3500		0.57904	0.29372	0.16395	0.098	0.10179		3500		0.57904	0.04126	0.05551	0.30656	0.30134		3500
3620		0.015		3620					0.622	0.57769	0.4619		3620			0.64886	0.61172	0.595	0.53462	0.43047		3620				0.61614		0.50946	0.41833		3620		0.59258	0.30711	0.1722	0.103	0.10613		3620		0.59258	0.06219	0.07123	0.31814	0.31294		3620
3740		0.0136		3740						0.60195	0.48507		3740				0.63955	0.616	0.55173	0.45117		3740				0.63544		0.51696	0.43912		3740		0.60759	0.31754	0.17741	0.109	0.11008		3740		0.60759	0.08698	0.09319	0.33119	0.33274		3740
3860		0.0156		3860						0.61451	0.49009		3860					0.621	0.57617	0.47135		3860						0.54232	0.45231		3860		0.6404	0.33206	0.18081	0.113	0.11326		3860		0.6404	0.11279	0.11299	0.35019	0.35169		3860
3980		0.0158		3980						0.64592	0.50984		3980						0.58602	0.49254		3980						0.5611	0.47173		3980			0.34018	0.18335	0.116	0.11506		3980			0.1395	0.13313	0.37636	0.37483		3980
4100		0.0169		4100							0.53763		4100						0.6049	0.49794		4100						0.57153	0.48809		4100			0.33734	0.19261	0.122	0.11773		4100			0.16205	0.15113	0.39501	0.38792		4100
4220		0.017		4220							0.54095		4220						0.61575	0.51561		4220						0.59656	0.49724		4220			0.35577	0.19692	0.126	0.12583		4220			0.18743	0.17476	0.41213	0.40858		4220
4340		0.0185		4340							0.58016		4340						0.63579	0.51989		4340						0.61312	0.5187		4340			0.36489	0.19649	0.13	0.12635		4340			0.21763	0.19624	0.42689	0.42814		4340
4460		0.0174		4460							0.57884		4460						0.64648	0.55541		4460						0.62461	0.53197		4460			0.37199	0.20904	0.137	0.12834		4460			0.24209	0.21537	0.45836	0.44896		4460
4580		0.0187		4580							0.60035		4580							0.56213		4580							0.54438		4580			0.38754	0.21051	0.141	0.13124		4580			0.27151	0.23518	0.46992	0.46204		4580
4700		0.0191		4700							0.61486		4700							0.57372		4700							0.55585		4700			0.39793	0.21441	0.148	0.13469		4700			0.29497	0.25784	0.48719	0.4822		4700
4820		0.0183											4820							0.59248		4820							0.57799		4820			0.40651	0.21925	0.152	0.13988		4820			0.32492	0.28031	0.50664	0.49684		4820
4940		0.0203											4940							0.6075		4940							0.5937		4940			0.41004	0.22791	0.157	0.14647		4940			0.35146	0.29479	0.51792	0.51405		4940
5060		0.0215											5060							0.61953		5060							0.60076		5060			0.42017	0.23156	0.159	0.14863		5060			0.37187	0.31389	0.53871	0.52692		5060
5180		0.0205											5180							0.6393		5180							0.63142		5180			0.43131	0.23506	0.173	0.15163		5180			0.39574	0.33298	0.55704	0.54722		5180
5300		0.0206																				5300							0.62074		5300			0.43716	0.23927	0.176	0.1564		5300			0.41757	0.36336	0.57006	0.56527		5300
5420		0.0215																				5420							0.64151		5420			0.45304	0.24603	0.183	0.15736		5420			0.44784	0.37861	0.59437	0.58474		5420
5540		0.0222																													5540			0.44685	0.24906	0.182	0.16156		5540			0.47192	0.39214	0.61141	0.59762		5540
5660		0.0228																													5660			0.46933	0.25602	0.192	0.16212		5660			0.49786	0.41454	0.61539	0.60901		5660
5780		0.0237																													5780			0.47624	0.25614	0.198	0.16745		5780			0.51984	0.43357	0.64683	0.62909		5780
5900		0.0237																													5900			0.47976	0.25898	0.203	0.17009		5900			0.53733	0.44891				5900
6020		0.0248																													6020			0.48506	0.26244	0.207	0.17406		6020			0.56256	0.47106				6020
6140		0.0242																													6140			0.50048	0.27522	0.215	0.17776		6140			0.57256	0.47739				6140
6260		0.0257																													6260			0.49843	0.27889	0.221	0.18025		6260			0.59886	0.4903				6260
6380		0.0266																													6380			0.51233	0.28075	0.224	0.18212		6380			0.61389	0.51423				6380
6500		0.0267																													6500			0.52039	0.28256	0.231	0.1864		6500			0.63069	0.52412				6500
6620		0.0256																													6620			0.52411	0.28249	0.239	0.18816		6620			0.64036	0.54069				6620
6740		0.0268																													6740			0.53124	0.29531	0.243	0.1914		6740				0.55532				6740
6860		0.0274																													6860			0.53329	0.28968	0.255	0.19557		6860				0.57636				6860
6980		0.0283																													6980			0.55686	0.29994	0.264	0.19524		6980				0.58535				6980
7100		0.0284																													7100			0.55577	0.30211	0.273	0.20253		7100				0.5966				7100
7220		0.0285																													7220			0.56639	0.3048	0.286	0.20281		7220				0.59754				7220
7340		0.0316																													7340			0.57204	0.30686	0.294	0.20865		7340				0.61198				7340
7460		0.0289																													7460			0.57489	0.31849	0.31	0.20789		7460				0.63434				7460
7580		0.0309																													7580			0.59146	0.31961	0.329	0.21001		7580				0.63383				7580
7700		0.0293																													7700			0.59421	0.32336	0.344	0.21361		7700				0.64964				7700
7820		0.0279																													7820			0.59708	0.32669	0.353	0.21755		7820				0.66553				7820
7940		0.0316																													7940			0.61223	0.32765	0.373	0.22069		7940				0.66739				7940
8060		0.0292																													8060			0.60652	0.32699	0.388	0.22629										8060
8180		0.0321																													8180			0.61861	0.33772	0.403	0.22791										8180
8300		0.0306																													8300			0.62564	0.34438	0.425	0.22644										8300
8420		0.032																													8420				0.33904	0.443	0.22549										8420
8540		0.0321																													8540				0.34796	0.464	0.23464										8540
8660		0.0321																													8660				0.34794	0.477	0.23567										8660
8780		0.0344																													8780				0.34655	0.496	0.23844										8780
8900		0.0333																													8900				0.35219	0.517	0.24567										8900
9020		0.0343																													9020				0.36014	0.536	0.24491										9020
9140		0.0395																													9140				0.35551	0.541	0.2501										9140
9260		0.0387																													9260				0.36245	0.56	0.2546										9260
9380		0.0366																													9380				0.36034	0.573	0.2558										9380
9500		0.0402																													9500				0.37644	0.595	0.26026										9500
9620		0.0381																													9620				0.3713	0.614	0.2616										9620
9740		0.0447																													9740				0.37174	0.626	0.27024										9740
9860		0.0434																													9860				0.37566	0.635	0.26932										9860
9980		0.0481																													9980				0.38386		0.2719										9980
10100		0.0517																													10100				0.38472		0.28077
10220		0.0593																													10220				0.38623		0.28721
10340		0.0666																													10340				0.38911		0.28659
10460		0.0784																													10460				0.38914		0.29312
10580		0.0917																													10580				0.39433		0.3083
10700		0.109																													10700				0.39964		0.31135
10820		0.127																													10820				0.40207		0.3171
10940		0.142																													10940				0.39531		0.33176
11060		0.158																													11060				0.41109		0.33556
11180		0.18																													11180				0.40566		0.34731
11300		0.196																													11300				0.41464		0.3645
11420		0.22																													11420				0.41471		0.37209
11540		0.241																													11540				0.43091		0.38661
11660		0.257																													11660				0.42615		0.39982
11780		0.286																													11780				0.43294		0.4081
11900		0.305																													11900				0.44333		0.41838
12020		0.332																													12020				0.44072		0.44093
12140		0.349																													12140				0.44959		0.44426
12260		0.367																													12260				0.44884		0.46886
12380		0.397																													12380				0.45022		0.46808
12500		0.42																													12500				0.46657		0.49074
12620		0.434																													12620				0.47362		0.49759
12740		0.456																													12740				0.4737		0.51461
12860		0.47																													12860				0.49837		0.52719
12980		0.508																													12980				0.49986		0.53464
13100		0.518																													13100				0.51232		0.56039
13220		0.545																													13220				0.51585		0.57315
13340		0.565																													13340				0.52308		0.58214
13460		0.573																													13460				0.53571		0.58465
13580		0.598																													13580				0.53201		0.59361
13700		0.619																													13700				0.55799		0.61002
13820		0.634																													13820				0.555		0.62209
																															13940				0.57461		0.64303
																															14060				0.58462		0.64046
																															14180				0.5887		0.6522
																															14300				0.59948
																															14420				0.6026
																															14540				0.61452
																															14660				0.63168
																															14780				0.63235
																															14900				0.62781
																															15020				0.62534
																															15140				0.64881
																															15260				0.6376
																															15380				0.64489
[truncated: 74 more columns]
