# Supplementary material for: A non-canonical vitamin K cycle is a potent ferroptosis suppressor
Source: Nature. 2022 Aug 3;608(7924):778–83. doi: 10.1038/s41586-022-05022-3 (PMC9402432; doi:10.1038/s41586-022-05022-3)
Supplement: Supplementary file 17 — Source Data Extended Data Fig. 8 [file 41586_2022_5022_MOESM17_ESM.xlsx]

## Sheet: Sheet1
Ex Fig 8b
time (min)	AA + LOX	AA + LOX + Fer1 (3 uM)	AA + LOX + Fer1 (10 uM)	AA (LOX [-])	time (min)	PCOOH + Fe2+	PCOOH + Fe2+ + Fer1 (10 μM)	PCOOH + Fe2+ + Fer1 (30 μM)	PCOOH (Fe2+ [-])
0	0	0	0	0	0	0	0	0	0
0.5	21.873	7.252	2.949	2.635	0.5	40.295	5.792	1.299	1.315
1	25.292	10.159	3.737	3.269	1	76.852	9.068	4.068	3.079
1.5	29.322	12.634	2.57	3.459	1.5	102.479	12.99	6.125	2.724
2	31.827	15.343	3.762	2.756	2	124.706	17.065	6.786	4.149
2.5	35.431	15.194	2.936	2.824	2.5	135.988	19.444	8.782	4.966
3	34.469	16.849	3.41	3.404	3	144.567	21.548	10.619	5.467
3.5	36.886	17.612	3.787	2.565	3.5	153.531	23.306	11.271	5.751
4	38.929	20.228	3.144	3.025	4	161.27	25.901	13.138	6.471
4.5	39.614	22.433	3.687	3.427	4.5	160.946	27.698	13.705	6.337
5	39.668	21.918	3.239	3.423	5	167.695	29.343	15.263	6.524
Ex Fig 8c
time min	(-)			PK			MK4			time min	(-)			PK-H2			MK4-H2
0	0	0	0	0	0	0	0	0	0	0	2.337	6.315	2.079	0.956	0	1.713	0	2.098	2.27
0.5	39.875	43.444	39.275	40.386	43.536	42.762	31.415	44.872	40.087	0.5	13.16	15.914	9.503	3.897	1.133	5.764	2.603	3.725	7.54
1	58.272	65.271	52.969	45.794	47.946	46.456	43.034	48.249	43.596	1	23.13	26.261	18.645	3.328	2.202	5.697	3.61	3.998	8.359
1.5	56.999	68.822	55.248	55.641	56.251	51.257	45.929	53.275	47.47	1.5	32.594	34.523	28.168	4.315	1.729	7.064	3.882	5.535	7.83
2	61.644	69.455	62.925	59.848	62.614	57.907	53.163	62.223	54.311	2	39.527	41.316	34.124	4.897	2.495	7.879	4.878	6.017	8.102
2.5	68.135	69.086	65.554	64.158	68.549	60.462	55.876	67.536	58.309	2.5	44.945	47.071	40.672	5.236	2.708	8.743	4.692	6.333	9.978
3	73.237	73.411	71.49	67.056	72.772	65.93	58.307	70.298	61.052	3	48.475	49.985	43.869	4.885	3.174	9.11	5.754	5.465	10.138
3.5	76.218	74.828	72.8	69.225	75.631	68.119	60.768	75.208	65.209	3.5	50.328	51.928	46.815	6.674	3.724	9.367	6.41	6.063	9.273
4	75.86	77.488	74.154	70.875	80.125	69.497	63.194	79.031	66.031	4	52.896	54.654	48.655	7.508	3.886	10.329	6.784	6.397	10.302
4.5	79.131	81.458	77.164	75.106	84.222	74.348	68.353	82.96	70.436	4.5	52.456	54.632	48.195	7.054	3.91	9.704	7.388	6.135	9.685
5	80.006	82.309	81.045	76.689	85.042	72.696	69.04	83.132	74.08	5	54.555	56.631	49.508	7.863	4.533	10.417	7.517	7.234	9.693
Ex Fig 8d
time min	DMSO, DTT 0			Menad, DTT 0			K3HQ, DTT 0			time min	DMSO, DTT			Menad, DTT			K3HQ, DTT
0	0	0	0	0	0	0	0	0	0	0	0	0	0	0	0	0	0	0	0
0.5	54.377	48.622	47.773	56.13	42.614	41.532	68.361	61.072	70.19	0.5	138.359	137.351	111.128	48.112	49.127	50.514	76.46	68.663	57.579
1	95.908	84.025	79.083	91.879	74.545	75.029	67.946	60.297	70.045	1	265.204	258.808	236.746	59.613	61.232	61.587	86.772	82.19	70.82
1.5	129.35	108.56	104.827	121.891	102.191	101.389	70.228	65.291	70.818	1.5	294.632	285.743	277.548	64.63	66.641	65.2	97.635	93.664	78.79
2	154.458	126.906	119.841	141.546	119.728	119.933	73.581	62.205	71.907	2	305.115	296.557	282.438	64.542	68.892	66.44	101.755	97.678	82.181
2.5	169.693	137.213	130.328	152.451	128.752	128.76	74.805	61.955	72.15	2.5	295.218	289.245	274.711	60.495	64.441	63.464	101.221	97.777	76.598
3	182.803	150.22	138.705	162.586	139.973	141.572	77.215	66.252	74.076	3	298.243	294.425	275.218	61.343	68.195	62.334	102.993	99.889	76.15
3.5	194.208	159.907	144.875	175.287	147.335	148.932	82.811	70.336	74.874	3.5	303.334	295.977	275.101	62.268	70.87	64.953	104.809	101.434	73.636
4	201.753	166.365	151.254	175.164	152.544	152.683	85.824	71.407	76.85	4	304.131	290.94	273.527	62.474	69.708	65.213	104.282	102.024	72.542
4.5	205.977	171.97	155.667	177.758	155.349	157.136	94.405	75.54	79.597	4.5	296.617	288.364	271.009	64.008	71.687	62.412	103.142	101.198	73.934
5	211.868	175.182	157.763	185.705	158.784	163.037	96.513	81.23	86.962	5	305.443	292.37	270.364	64.019	69.935	64.578	105.937	104.276	75.449
Ex Fig 8e
	DTT(-)			DTT(+)
time	DMSO	Fer1	Lip1	DMSO	Fer1	Lip1
0	0	0	0	0	0	0
0.5	32.629	7.054	4.568	52.268	13.776	9.263
1	33.648	7.298	6.584	54.359	10.134	9.577
1.5	36.343	8.805	7.2	59.306	10.736	9.553
2	38.137	10.577	6.704	60.481	13.66	9.34
2.5	38.654	11.723	8.833	61.624	13.098	9.703
3	41.366	12.566	8.855	65.033	14.458	9.53
3.5	42.055	14.799	10.851	64.581	16.001	9.896
4	43.323	15.076	10.193	63.69	16.25	8.441
4.5	44.867	16.983	9.761	65.149	18.429	8.871
5	42.632	16.611	9.934	66.704	17.395	9.108
Ex Fig 8f
time min	rhFSP1 + NADH			rhFSP1 + NADH + PK			rhFSP1 + NADH + MK4			time min	rhFSP1 + NADH			rhFSP1 + NADH + PK			rhFSP1 + NADH + MK4
0	0	0	0	0	0	0	0	0	0	0	0	0	0	0	0	0	0	0	0
0.5	22.138	24.107	20.202	1.077	3.236	0.327	6.649	6.471	1.508	0.5	44.054	51.758	49.925	26.395	25.158	31.487	26.381	26.239	23.675
1	39.138	48.924	38.391	18.439	23.053	17.106	21.794	27.621	14.697	1	67.251	80.537	77.699	34.677	32.833	43.318	39.682	43.734	39.178
1.5	51.022	69.852	58.757	38.413	44.137	32.962	36.937	44.421	30.834	1.5	77.231	100.295	96.067	38.774	33.975	50.801	54.393	63.114	56.564
2	59.834	83.41	68.16	39.183	54.139	39.203	40.788	45.604	37.6	2	87.607	113.677	110.034	39.783	32.776	54.668	61.588	77.022	70.572
2.5	69.719	91.406	80.519	40.893	60.117	41.376	40.744	48.98	36.354	2.5	88.744	116.054	114.918	34.44	26.474	48.398	57.707	84.232	82.287
3	76.079	96.035	88.665	45.564	55.144	41.149	45.583	50.432	39.452	3	91.712	123.83	119.721	35.962	26.499	47.612	61.387	86.956	87.393
3.5	83.064	103.759	94.663	45.98	59.866	38.982	50.103	48.655	36.281	3.5	89.903	122.494	122.066	28.303	21.323	44.006	56.882	84.351	88.896
4	89.92	99.103	92.659	47.734	58.382	40.867	46.286	49.69	36.814	4	96.04	128.143	125.911	28.062	18.861	42.439	58.206	85.024	89.23
4.5	97.173	103.346	95.414	48.939	60.021	33.883	41.428	50.347	37.74	4.5	93.837	127.351	127.754	23.198	14.286	37.364	53.286	79.418	84.423
5	91.634	110.424	97.734	46.95	57.352	32.168	48.488	49.336	32.32	5	92.823	128.317	128.515	18.148	10.68	31.756	50.905	79.325	81.947
