# Supplementary material for: A non-canonical vitamin K cycle is a potent ferroptosis suppressor
Source: Nature. 2022 Aug 3;608(7924):778–83. doi: 10.1038/s41586-022-05022-3 (PMC9402432; doi:10.1038/s41586-022-05022-3)
Supplement: Supplementary file 18 — Source Data Extended Data Fig. 9 [file 41586_2022_5022_MOESM18_ESM.xlsx]

## Sheet: Sheet1
Ex Fig 9b
PK (uM)	HT1080			HT1080 FSP1 KO			MK4 (uM)	HT1080			HT1080 FSP1 KO
0.01	1.48497	1.59883	1.79004	0.354195	0.672553	0.766861	0.01	2.44945	1.99021	2.16626	1.39738	1.91581	2.23026
0.03	1.64905	1.99641	2.00493	0	0.556688	0.443249	0.03	2.35643	2.37547	2.8081	1.81746	1.5158	1.85935
0.1	4.14725	3.26803	4.34001	-0.151163	-0.107377	-0.711354	0.1	6.12815	6.25984	4.69615	2.10981	1.97333	2.09674
0.3	28.1621	32.2794	33.017	0.802833	-0.0994279	0.578244	0.3	19.3123	14.2678	13.4122	2.20708	2.41564	2.86185
1	58.9577	36.9805	43.2383	1.51311	1.07484	0.835571	1	74.7606	90.0505	77.6797	12.4855	14.1345	15.0026
3	101.282	102.592	107.158	4.01592	3.60352	4.48988	3	90.5284	88.477	88.7339	29.016	29.3808	29.1231
10	106.047	108.78	105.649	37.4971	67.1779	72.8639	10	89.0494	96.6003	91.4517	91.1278	94.8938	102.936
Ex fig 9c
concentration (uM)	αTOH							Trolox							Deferiprone
	WT			FSP1 KO			concentration (uM)	WT			FSP1 KO			concentration (uM)	WT			FSP1 KO
0.1	16.2052	16.4944	11.0826	1.84815	1.93275	18.9931	0.1	11.1073	11.1133	9.0351	6.84266	4.63883	5.96993	1	5.58363	6.36564	7.29386	5.04044	5.20062	5.10573
0.3	19.0677	10.1646	12.7701	1.17287	1.77514	1.72121	0.3	7.74058	7.23426	6.04298	5.45809	6.04932	6.53675	2	5.3438	4.77128	4.89011	4.82186	5.15934	4.62231
1	41.6613	34.199	22.0157	1.32539	1.53314	1.8924	1	5.82599	5.44752	5.28852	5.65007	5.95382	5.72364	5	4.06827	7.32943	8.9431	3.34872	3.61563	5.49666
3	51.3612	42.6634	31.0457	2.55609	2.42465	2.02014	3	5.6477	5.03147	5.22237	5.23222	6.02275	5.89586	10	4.97271	4.27362	3.86674	4.04753	4.07217	3.08165
10	72.6763	64.597	74.1022	6.63024	5.03717	4.51421	10	8.01024	5.46223	5.25526	6.85512	5.93124	6.36719	20	4.62464	4.82115	3.8411	4.42005	4.45974	4.36212
30	94.1608	91.0169	95.6828	23.5445	18.2425	13.3322	30	95.576	90.9559	86.05	51.8064	103.219	63.224	50	32.8519	28.3402	27.807	16.5473	15.73	17.2131
100	109.772	101.477	101.588	92.6969	87.3592	79.0855	100	95.8963	91.204	89.8807	86.7805	89.5432	90.577	100	93.5391	79.2398	82.6599	77.6204	78.3756	78.9789
Ex Fig 9d	786-O FSP1 KO + dox inducible hFSP1 OE													786-O FSP1 KO + dox inducible hFSP1 G2A OE
PK (uM)	Dox 0			Dox 0.01			Dox 0.03			Dox 0.1			PK (uM)	Dox 0			Dox 0.01			Dox 0.03			Dox 0.1
0.01	1.24721	0.371395	-0.334943	6.45274	7.14135	8.07022	19.9599	18.0009	14.1619	33.0589	35.0271	33.7399	0.01	0.633292	0.498297	0.0539926	0.791171	0.530861	0.765015	-0.100076	0.274072	0.193572	0.373609	0.295893	1.06291
0.03	1.23861	0.0560286	-0.660466	8.45555	7.38635	8.80731	17.4206	14.9659	16.0714	36.3599	33.6106	33.8537	0.03	0.521937	0.118545	-0.318039	0.24506	0.303432	0.158206	0.0310301	-0.0873228	0.0562928	-0.102294	-0.462186	0.564705
0.1	0.899735	-0.296854	-0.602881	12.08	12.3381	10.7391	24.5336	23.2148	26.2322	36.5705	40.1219	39.1263	0.1	0.257281	0.164233	-0.297185	-0.151841	0.569471	-0.417631	-0.0973954	-0.154257	0.387226	-0.187893	-0.0401216	0.228015
0.3	1.61148	0.0074541	-0.316595	23.836	25.138	24.366	36.5277	39.6661	35.2272	51.4517	55.1904	55.0665	0.3	0.18246	0.239372	-0.421832	0.551868	0.0735123	0.326847	0.429791	0.56902	0.471949	1.43008	1.25393	1.29132
1	1.81684	1.34477	0.886793	41.5061	40.2351	42.681	50.6337	53.3902	53.7301	63.2767	58.6187	69.9293	1	0.585057	0.548443	-0.244094	1.42073	1.62948	1.76673	4.06908	5.41913	4.34299	9.51217	8.50923	9.33601
3	16.6557	18.6794	19.7492	66.9093	68.3016	72.1207	81.3935	84.789	78.5243	74.3865	81.1199	80.1852	3	1.95451	1.80821	0.902645	16.2351	14.3564	16.1896	31.4188	28.7574	32.1454	37.5749	39.2718	42.1535
10	90.5489	94.0731	89.8556	90.8369	89.2425	80.2103	94.5407	97.967	103.094	95.6794	97.3304	99.2912	10	92.824	91.3638	95.7875	102.145	91.6465	89.2782	93.3133	100.24	98.7793	88.4647	93.6519	90.9679
														786-O FSP1 KO + dox inducible hFSP1 G2A OE
MK4 (uM)	Dox 0			Dox 0.01			Dox 0.03			Dox 0.1			MK4 (uM)	Dox 0			Dox 0.01			Dox 0.03			Dox 0.1
0.01	0.297603	0.117608	-0.106812	9.32699	9.975	8.27308	16.761	15.5259	14.9768	37.539	35.0573	34.4424	0.01	0.955803	-0.00330419	-0.137615	0.59594	0.826735	0.650942	0.0521356	0.182081	0.198177	0.383557	0.25894	0.393038
0.03	0.134421	0.416184	-0.24672	8.06819	11.9812	10.5882	15.0836	26.0862	14.1142	37.8	34.7152	31.1951	0.03	0.588145	0.247814	-0.42624	0.200056	0.336491	0.167614	-0.0966869	0.0439613	0.35905	-0.336289	0.189436	0.146853
0.1	0.142651	0.493439	-0.63609	10.5112	11.9373	10.0478	18.6662	19.4973	15.6498	35.292	37.9893	35.1847	0.1	0.551889	-0.0524205	-0.499468	0.177824	0.119446	-0.29727	-0.520823	0.250172	0.27065	0.0629573	0.182579	0.410986
0.3	0.520607	0.285568	0.17973	14.2907	14.7755	14.7038	32.0356	20.5363	27.9653	42.8286	38.8257	41.8789	0.3	0.875699	0.37766	-0.637172	0.0912862	0.101331	-0.143461	0.141884	0.158486	0.099833	0.241077	0.701532	0.477442
1	0.700514	0.798564	-0.389017	24.145	23.6121	24.8657	31.5533	33.9535	31.9558	57.9401	60.7894	58.6882	1	1.21451	0.655747	-0.433027	0.290134	0.270949	0.531551	0.709786	0.691078	0.659392	1.6602	1.40309	1.67933
3	1.18997	1.46439	0.183712	31.7943	29.2119	28.2731	42.7662	43.2621	36.3057	70.1327	66.8719	65.4962	3	1.47251	0.892041	-0.22531	1.15749	1.15033	0.831511	1.34679	1.74893	1.40502	4.89853	3.95053	3.26878
10	40.5555	19.4058	23.1167	72.3395	74.2737	71.4359	79.7226	80.4915	72.4764	96.2171	95.0332	93.9714	10	26.8027	27.829	17.6552	55.4887	57.0968	57.2731	68.9912	65.7614	63.4032	82.2985	80.0856	88.4956
Ex Fig 9e
(uM)	PK		PK + dic (20)		PK + iFSP1 (10)		PK + dic + iFSP1		(uM)	MK4		MK4 + dic		MK4 + iFSP1 (10)		MK4 + dic + iFSP1
0.01	8.02321	6.74242	1.49827	1.03989	-6.58108	-5.85187	-5.47679	-4.31591	0.01	-0.193859	-0.976704	-3.67784	-3.19419	-8.43654	-6.98543	-6.40166	-6.12166
0.03	10.541	12.4945	7.7657	3.87433	-6.65141	-5.082	-5.25249	-5.21312	0.03	-3.06651	-2.17539	-5.06559	-4.03334	-8.16533	-10.1957	-7.15638	-6.0821
0.1	53.6455	51.0683	43.6962	40.4304	-6.99074	-5.45466	-2.97413	-5.39037	0.1	-0.58082	2.42611	-0.410609	-3.28399	-9.29431	-7.40406	-6.33348	-6.00798
0.3	96.1379	96.0882	104.965	82.3448	15.2341	17.5041	35.6025	30.9905	0.3	25.3048	28.1113	25.0486	13.0053	-5.96211	-4.49489	-4.3234	-3.71713
1	113.454	107.584	111.011	108.937	108.965	107.963	113.527	103.7	1	87.1704	89.4696	83.5621	76.0291	17.8964	22.0677	24.2839	14.9522
3	112.496	106.592	115.028	110.068	117.338	101.349			3	101.706	94.7043	111.407	103.922	102.806	98.7132	105.735	104.013
10	108.869	106.174	113.703	119.696	114.161	119.027	121.401	113.421	10	98.9631	101.864	101.438	99.3336	100.547	110.275	107.287	121.69
Ex Fig 9f	786-O													HepG2
(uM)	MK4			MK4 + warfarin			MK4 epoxide			MK4 epoxide + warfarin			(uM)	MK4			MK4 + warfarin			MK4 epoxide			MK4 epoxide + warfarin
0.01	5.88007	3.35384	5.52292	2.33024	2.44048	1.60374	11.6831	12.8466	10.6714	1.01792	1.12024	0.836179	0.003	4.64671	8.29499	3.38528	1.60286	4.61351	9.17181	1.20818	1.41692	0.69261	0.88944	2.76826	0.503656
0.03	9.33828	11.2374	7.41658	3.89348	3.84385	3.86722	5.99013	8.64832	8.48351	1.88873	1.18346	1.64247	0.01	3.29036	3.46586	3.13897	1.57267	2.73017	1.12759	0.79996	8.18677	4.02098	0.92048	0.212449	0.888315
0.1	21.7233	26.7185	30.7024	11.9067	10.8281	10.0642	17.0572	12.1644	11.7082	2.02234	1.71491	1.66025	0.03	4.18702	5.90905	6.6488	1.05105	4.65635	5.52736	1.81707	2.34885	1.05583	1.62798	1.26781	1.61964
0.3	63.7014	63.984	63.3956	47.2007	41.5066	38.144	19.8335	14.6238	8.32374	1.51697	1.37805	1.80829	0.1	16.5811	12.0481	13.1032	5.70797	7.72928	8.88923	8.0634	4.54078	4.57043	1.58324	0.325557	1.03908
1	87.4249	80.5295	88.85	78.1863	74.8583	68.5403	15.8457	18.9841	11.1175	2.43852	1.36818	2.01722	0.3	32.2655	38.5488	39.7376	9.12589	14.4094	8.86504	42.6289	27.2807	19.2775	1.88438	0.304378	0.358384
3	100.09	104.148	104.218	105.61	101.079	97.6898	38.0292	42.4136	39.8824	2.10316	1.89981	1.73902	1	78.4102	79.6744	75.7658	21.8309	17.9983	17.9684	66.0964	66.2447	67.0324	1.52249	1.32155	0.730666
10	105.758	104.796	99.4588	100.196	104.631	108.523	37.6256	33.3496	30.3491	2.1106	2.00605	1.79637	3	76.378	86.8043	76.101	15.6448	16.8828	22.825	78.0705	87.7364	89.7605	2.07148	1.41514	1.09494
Ex Fig 9g
(uM)	Menad			Menad + warfarin			Menad + iFSP1			Menad + warfarin + iFSP1			Menad (uM)	B16F10 wt			GPX4 KO			GPX4 KO FSP1 KO			Trolox [µM]	B16F10 wt			GPX4 KO			GPX4 KO FSP1 KO
0.01	5.31171	5.28168	5.15953	4.30522	4.56321	4.32564	3.78155	3.61163	3.75727	3.36001	3.31734	3.30436	0.01	105.542	103.498	99.612	14.3408	10.2694	9.65059	0.139495	0.300767	0.579292	0	81.8108	89.6676	102.275	1.52294	1.33926	1.20237	0.138254	0.232536	0.299605
0.03	5.3621	5.40009	6.45323	4.6571	4.83012	4.79736	3.23575	3.4114	3.69427	3.28524	3.31297	3.26436	0.03	104.553	104.578	113.133	8.53608	14.321	9.62445	0.332105	0.14474	0.490854	0.1	90.7916	104.218	96.6422	1.92349	1.6737	1.71778	0.253606	0.150832	0.278664
0.1	4.72676	5.79283	6.42456	4.7655	5.17233	4.27117	3.11289	3.55248	3.26018	2.94851	2.90656	3.45925	0.1	89.6844	98.376	118.098	10.9692	15.3848	6.74194	0.307871	0.621784	0.477907	0.5	97.3256	92.5088	99.8864	1.53903	1.51974	2.09434	0.194611	0.127639	0.315463
0.3	7.17204	6.96362	7.33022	5.37966	5.5554	7.14923	3.75586	3.49035	3.76725	3.02687	3.24212	3.59366	0.3	88.0931	95.7867	114.232	21.4627	12.6286	10.3744	0.704379	0.221293	0.389802	1	92.5854	96.4564	95.1316	2.01303	2.16812	1.1689	0.041238	0.139734	0.230413
1	19.5721	17.1315	16.9584	18.5656	21.5669	23.7294	3.98697	5.1275	4.34054	3.97854	4.6109	4.31234	1	91.8542	94.3943	108.417	19.4015	15.0821	10.8111	0.261661	0.611161	0.45115	5	91.2387	103.887	95.0569	2.70387	3.98409	5.50466	0.256051	0.172899	0.226425
3	103.704	100.991	92.7333	113.187	107.845	98.2355	88.8262	90.7854	86.9424	78.5878	86.4708	81.8935	3	44.9985	67.6513	54.6765	122.594	107.602	89.8591	82.0089	89.2117	61.3067	10	91.5339	97.6829	101.473	5.90123	6.9147	10.951	0.599885	0.370115	0.452785
5	104.124	101.421	96.8959	109.421	109.926	111.333	98.385	95.5374	100.815	93.0378	89.6563	92.6228											50	93.4607	110.433	109.324	109.075	104.076	120.525	120.575	118.194	93.9149
																							100	78.1373	86.1575	85.6121	89.04	93.0606	93.0236	100.706	100.353	82.0189
