# Supplementary material for: A non-canonical vitamin K cycle is a potent ferroptosis suppressor
Source: Nature. 2022 Aug 3;608(7924):778–83. doi: 10.1038/s41586-022-05022-3 (PMC9402432; doi:10.1038/s41586-022-05022-3)
Supplement: Supplementary file 19 — Source Data Extended Data Fig. 10 [file 41586_2022_5022_MOESM19_ESM.xlsx]

## Sheet: Sheet1
Ex Fig 10e
Fsp +/-		Fsp -/-		Fsp +/-		Fsp -/-
MK4	MK4 epoxide	MK4	MK4 epoxide	MK4	MK4 epoxide	MK4	MK4 epoxide
nmol/g tissue (liver)				uM (plasma)
0.384761	11.5725	1.77173	2.75544	0.024197	1.58832	0.273278	0.06194
0.35402	2.80629	0.578654	0.979757	0.020078	0.137154	0.124114	0.034827
1.02557	28.4171	17.1948	5.52961	0.091683	0.433081	0.349455	0.07517
0.28218	18.4007	4.66593	7.65365	0.013153	0.211943	0.173611	0.05276
0.265564	5.08381	0.605337	2.59303	0.017576	0.096383	0.066215	0.057403
